# Supplementary material for: HBV infection in untreated HIV-infected adults in Maputo, Mozambique
Source: PLoS One. 2017 Jul 31;12(7):e0181836. doi: 10.1371/journal.pone.0181836 (PMC5536281; doi:10.1371/journal.pone.0181836)
Supplement: S1 File — (XLS) [file pone.0181836.s001.xls]

## Sheet: Sheet1
Autonum	Numparticipante	Data	sexo	idade	estadcivil	Prof	trabsaude	grauescol	alcool	drogendov	partagulha	escarificacao	tatuagem	transf	Transfusaoano	vacinahepaB	VacinaHepBano	FamiliaHepatitB	Parceiroocasional	Usopreservativo	Sexopordinheiro	Sexodesprotegido6meses	Sexodesprotegido612meses	Nrparceirosactuais	ResultHIVpaceiro	TesteHepBanterior	ResultadotesteHepB	QuandoTesteHIV	Peso	Altura	Taxilar	TA	FC	ictericia	ascite	hepatomegalia	esplenomegalia	estadio	wbc	ne	neper	ly	lyper	hbg	mcv	plt	alt	ast	cd4
333	HBOG-336	13-09-2012	M	32	Vive Maritalmente	Doméstico	Nao	Primario	Sim	Nao	Sim	Sim	Nao	Nao		Nao		2	2	1	2	2	2	1	3	2	99	24082012	57.3	171	36.5	100067	105	Nao	Nao	Nao	Nao	1	0	0	0	0	0	8.9	92	544	15.9	35.2	216
407	HBOG-414	15-10-2012	F	28	Solteiro	Domestica	Nao	Primario	Sim	Nao	Sim	99	Sim	Nao		Nao		2	1	2	2	1	2	3	3	2	99	28082012	50.1	152	36.1	93070	79	Nao	Nao	Nao	Nao	1	0	0	0	0	0	9.9	85	150	14.3	29.3	335
379	HBOG-384	27-09-2012	F	47	Solteiro	Domestica	Nao	Primario	Nao	Nao	Nao	Sim	Nao	Nao		Nao		2	2	1	2	2	2	2	1	2	99	11092012	49	156	36.4	116084	82	Nao	Nao	Nao	Nao	1	1.6	0	0	0.4	38.8	11	87	221	18	27	512
209	HBOG-208	14-08-2012	M	27	Vive Maritalmente	Comerciante		Primario	Sim	Nao	Sim	Sim	Nao	Nao		Nao		2	2	2	2	1	1	2	2	2	99	17072012	55.5	167	36	120080	63	Nao	Nao	Nao	Nao	3	1.9	0	0	1	35.2	10.6	77	94	40.4	55.4	50
293	HBOG-297	09-05-2012	F	53	Casado	Domestica	Nao	Secundario	Nao	Nao	Sim	Nao	Nao	Nao		Nao		2	2	2	2	2	2	2	3	2	99	15082012	67	160	36.6	125075	67	Nao	Nao	Nao	Nao	1	2.1	0	0	1	49.4	10.7	103	237	30.6	46.1	464
210	HBOG-209	25-10-2012	F	34	Solteiro	Domestica	Nao	Analfabeto	Nao	Nao	Nao	Nao	Nao	Nao		Nao		2	2	2	2	2	2	1	3	2	99	3102012	52.5	168	36	90059	86	Nao	Nao	Nao	Nao	1	2.2	0	0	0.5	24.1	8.7	106	181	22.4	42.7	5
283	HBOG-286	09-01-2016	F	32	Vive Maritalmente	Guarda Prisionario	Nao	Secundario	Sim	Nao	Sim	Nao	Nao	Nao		Nao		2	2	1	2	2	2	2	1	2	99	7082012	55	170	37	144090	61	Nao	Nao	Nao	Nao	3	2.4	0	0	1	33.4	12.6	93.8	223	70	86.9	45
533	HBOG-275	29-08-2012	F	28	Solteiro	Domestica	Nao	Primario	Nao	Nao	Sim	Sim	Nao	Nao		Nao		2	2	2	2	2	2	2	1	2	99	13082012	53	160	36.4	87059	103	Nao	Nao	Nao	Nao	2	2.6	0	0	1	31.8	15.4	95	229
83	HBOG-079	26-06-2012	F	38	Divorciado	Secretario		Secundario	Sim	Nao	Nao	Sim	Nao	Nao		Nao		2	2	1	2	1	1	2	3	2	99	16022012	61.7	1.54	37.8	130090	68	Nao	Nao	Nao	Nao	1	2.7	0	0	2	61.6	12.7	88	247	44.3	46.7	368
82	HBOG-078	26-06-2012	M	25	Solteiro	Militar	Nao	Secundario	Sim	Nao	Nao	Sim	Nao	Nao		Nao		2	1	2	2	1	1	1	1	2	99	8062012	55.5	1.74	35.4	110080	62	Nao	Nao	Nao	Nao	1	2.7	0	0	2	63.4	12.8	94	311	30.9	39.4	544
146	HBOG-143	25-07-2012	M	34	Vive Maritalmente	Pasteleiro	Nao	Primario	Sim	Nao	Nao	Nao	Nao	Nao		Nao		2	2	2	2	2	2	2	3	2	99	28062012	68.5	174	35.9	126076	85	Nao	Nao	Nao	Nao	1	2.7	0	0	2	63	11	106	207	24.1	35.7	274
142	HBOG-139	24-07-2012	F	38	Viuvo	Domestica	Nao	Secundario	Nao	Nao	Sim	Sim	Nao	Sim	2012	Nao		2	2	2	2	2	2	1	3	2	99	29062012	53.5	152	36.2	102000	90	Nao	Nao	Nao	Nao	2	2.7	0	0	1	23.4	12.2	83	251	23.6	27.6	106
351	HBOG-356	19-09-2012	M	45	Divorciado	Serralheiro Mecânico	Nao	Secundario	Nao	Nao	Nao	Sim	Nao	Nao		Nao		2	2	2	2	2	2	2	3	2	99	10092012	52.5	169	35.9	120080	88	Nao	Nao	Nao	Nao	3	2.8	0	0	1	40	8.2	81	325	14.5	47	122
207	HBOG-206		M	28	Vive Maritalmente	Comerciante		Primario	Sim	Nao	Sim	Sim		Sim	99	Nao		2	2	2	1	1	1	1	1	2	99	27072012	55	167	36.2	120070	91	Nao	Nao	Nao	Nao	3	2.8	0	0	1	29.7	10.8	105	167	37.2	49.5	3
87	HBOG-083	07-03-2012	F	40	Casado	Auxiliar de Operário		Primario	Nao	Nao	Nao	Sim	Nao	Nao		Nao		2	2	2	2	1	1	2	2	1	99	19062012	54.6	1.56	35.6	90060	74	Nao	Nao	Nao	Nao	1	3	0	0	1	31.9	10.7	84	220	13.7	20.7	64
190	HBOG-187	08-08-2012	F	33	Solteiro	Empregada Domestica	Nao	Primario	Nao	Nao	Nao	Nao	Sim	Nao		Sim		2	2	1	2	2	2	2	3	2	99	25072012	70	163	36.4	158088	52	Nao	Nao	Nao	Nao	1	3	0	0	1	29.3	10.4	120	301	10	13.6	411
380	HBOG-385	10-01-2012	M	30	Vive Maritalmente	Professor	Nao	Universitrio	Sim	Nao	Nao	Nao	Nao	Nao		Nao		2	2	1	2	2	2	2	1	2	99	24092012	53	172	36.2	112072	91	Nao	Nao	Nao	Nao	3	3.1	0	0	1	41.9	14.1	109	165	24.1	24.7	164
90	HBOG-086	07-06-2012	F	25	Solteiro	Contabilista	Nao	Universitrio	Nao	Nao	Nao	Nao	Nao	Sim	2009	Nao		2	1	2	2	1	2	2	1	2	99	99062012	62.2	1.69	35.5	135087	92	Nao	Nao	Nao	Nao	3	3.1	0	0	2	69	10.7	107	121	17.8	27.4	42
228	HBOG-227	21-08-2012	F	33	Vive Maritalmente	Domestica	Nao	Primario	Nao	Nao	Nao	Nao	Nao	Nao		Nao		2	2	1	2	2	2	2	1	2	99	16032012	63.5	162	37.1	160070	67	Nao	Nao	Nao	Nao	3	3.1	0	0	2	51.1	11.4	105	126	14.7	25	287
343	HBOG-348	17-09-2012	F	29	Vive Maritalmente	Domestica	Nao	Primario	Nao	Nao	Nao	Nao	Nao	Nao		Nao		2	2	2	2	2	2	2	3	2	99	3092012	65.5	153	36.2	127080	90	Nao	Nao	Nao	Nao	1	3.1	0	0	1	39.3	11.6	-81	139	14.7	25.9	312
265	HBOG-265	28-08-2012	F	23	Vive Maritalmente	Faxineira	Nao	Primario	Nao	Nao	Nao	Nao	Nao	Nao		Nao		2	2	2	2	2	2	2	3	99	99	15082012	53	161	36.4	100065	94	Nao	Nao	Nao	Nao	3	3.1	0	0	1	20.2	11.1	93	263	14.1	26.9	65
374	HBOG-379	28-09-2012	F	55	Solteiro	Domestica	Nao	Analfabeto	Nao	Nao	Nao	Nao	Nao	Nao		Nao		2	2	2	2	2	2	1	3	2	99	20012012	54	162	36.2	154095	95	Nao	Nao	Nao	Nao	2	3.1	0	0	1	26.5	10.9	86	206	18.9	33.1	266
144	HBOG-141	25-07-2012	M	28	Vive Maritalmente	Negociante	Nao	Primario	Nao	Nao	Sim	Nao	Nao	Nao		Nao		2	1	2	2	1	2	3	3	2	99	3072012	61	174		115077	70	Nao	Nao	Nao	Nao	2	3.1	0	0	1	37.2	12	84	214	20.4	25.4	110
280	HBOG-283	09-04-2012	M	40	Vive Maritalmente	Tecnico de Montagem	Nao	Secundario	Sim	Nao	Nao	Nao	Nao	Nao		Nao		2	2	2	2	2	2	2	3	1	99	31082012	54.5	176	36.4	171140	114	Nao	Nao	Nao	Nao	1	3.2	0	0	2	54.1	11.8	95	72	12.4	29.4	296
154	HBOG-150	26-07-2012	F	43	Vive Maritalmente	Domestica	Nao	Primario	Nao	Nao	Nao	Nao	Nao	Nao		Nao		2	2	2	2	2	2	2	3	2	99	17072012	75	165	36.9	140100	75	Nao	Nao	Nao	Nao	1	3.2	0	0	2	51.9	12.5	96	269	15.9	20.4	367
267	HBGO-268	28-08-2013	M	30	Solteiro	Motorista	Nao	Primario	Sim	Nao	Nao	Nao	Sim	Nao		Nao		2	2	2	2	2	2	1	3	2	99	2072012	34.5	181	36.8	100070	60	Nao	Nao	Nao	Nao	2	3.2	0	0	2	57.8	11.6	91	195	20	27.6	358
29	HBOG-006	30-05-2012	F	42	Casado	Comerciante	Nao	Secundario	Nao	Nao	Nao	Sim	Nao	Nao		Nao		2	2	1	2	2	2	2	1	2	99	99122007	75	1.69	36.3	11382	79	Nao	Nao	Nao	Nao	1	3.2	0	0	2	48.1	10.5	92	132	30.5	32.8	355
352	HBOG-357	18-10-2012	F	35	Vive Maritalmente	Vendedora	Nao	Primario	Nao	Nao	Nao	Sim	Nao	Nao		Nao		2	2	2	2	2	2	2	3	99	99	10102012	49	155	36.5	128071	86	Nao	Nao	Nao	Nao	1	3.2	0	0	1	43.7	10	80	208	16.1	27.3	431
238	HBOG-237	22-05-2012	F	26	Vive Maritalmente	Padeiro	Nao	Secundario	Nao	Nao	Nao	Sim	Nao	Nao		Nao		2	2	1	2	2	2	2	1	2	99	19102010	65	171	36.4	12481	76	Nao	Nao	Nao	Nao	1	3.2	0	0	2	56.1	15.1	99.8	163	15.45	19.01	327
211	HBOG-210	15-08-2012	F	28	Vive Maritalmente	Empregada Domestica		Secundario	Sim	Nao	Nao	Sim	Nao	Nao		Nao		2	2	2	2	2	2	2	3	2	99	27062012	55	152	30.4	130070	83	Nao	Nao	Nao	Nao	2	3.3	0	0	1	37.7	10	91	206	17.6	24.7	414
27	HBOG-008	30-05-2012	M	53	Vive Maritalmente	Militar	Nao	Secundario	Sim	Nao	Nao	Nao	Nao	Nao		Nao		2	2	1	2	2	2	2	2	2	99	16032010	57	1.73	35.2	154104	74	Nao	Nao	Nao	Nao	1	3.3	0	0	1	34.5	11.5	78	202	20.3	26	658
226	HBOG-225	21-08-2012	F	45	Solteiro	Vendedeira	Nao	Secundario	Sim	Nao	Sim	Sim	Nao	Nao		Nao		2	2	1	2	2	2	2	3	2	99	26112010	54	156	37		88	Nao	Nao	Nao	Nao	3	3.3	0	0	2	57.2	11.9	98	194	17.6	40.5	279
409	HBOG-416	29-10-2012	M	23	Solteiro	Caixa	Nao	Primario	Nao	Nao	Nao	Nao	Nao	Nao		Nao		2	2	2	2	2	2	1	3	2	99	2102012	67.5	173	36.5	129080	64	Nao	Nao	Nao	Nao	1	3.3	0	0	1	43.5	13.7	98.3	158	33.8	32.7	204
111	HBOG-107	07-12-2012	F	26	Solteiro	Domestica	Nao	Secundario	Nao	Nao	Nao	Nao	Nao	Sim		Nao		2	2	2	2	2	2	2	3	2	99	99992010	61.5	1.58	36.3	104062	77	Nao	Nao	Nao	Nao	1	3.3	0	0	2	58.1	10.3	80	123	14.9	17.1	426
360	HBOG-365	26-09-2012	F	45	Solteiro	Domestica	Nao	Analfabeto	Nao	Nao	Nao	Nao	Nao	Nao		Nao		2	2	2	2	2	2	1	3	2	99	22092012	57	145	36.4	120070	87	Nao	Nao	Nao	Nao	1	3.3	0	0	1	32.8	9	79	330	10.1	31	167
175	HBOG-172	08-01-2012	F	28	Solteiro	Domestica	Nao	Secundario	Nao	Nao	Nao	Sim	Nao	Nao		Nao		2	2	2	2	2	2	1	3	2	99	12072012	53.5	174	36.5	102063	82	Nao	Nao	Nao	Nao	3	3.4	0	0	1	37.2	11.2	100	326	76.5	60	46
134	HBOG-131	19-07-2012	F	50	Vive Maritalmente	Domestica		Analfabeto	Sim		Sim	Nao	Nao	Nao		Nao		2	2	2	2	2	2	2	3	2	99	7032012	57	1.53	36.4	121077	67	Nao	Nao	Nao	Nao	2	3.4	0	0	2	48.6	11.3	82	157	35.5	31.6	461
70	HBOG-066	19-06-2012	F	29	Vive Maritalmente	Domestica	Nao	Secundario	Nao	Nao	Nao	Sim	Nao	Nao		Nao		2	2	1	2	2	2	2	1	2	99	29052012	84.1	1.52	35.6	130090	84	Nao	Nao	Nao	Nao	1	3.4	0	0	1	33.7	11.9	100	216	13.3	28.6	213
86	HBOG-082	07-03-2012	F	25	Vive Maritalmente	Domestica	Nao		Nao	Nao	Nao	Sim	Nao	Nao		Nao		2	2	1	2	2	2	2	1	2	99	14052012	52.2	1.68	35.8	100080	86	Nao	Nao	Nao	Nao	1	3.4	0	0	2	67.7	10.2	81	220	21.4	41.3	481
28	HBOG-007	30-05-2012	F	29	Vive Maritalmente	Domestica	Nao	Primario	Sim	Nao	Nao	Sim	Sim	Nao		Nao		2	1	1	2	2	2	3	2	2	99	99992011	60.5	1.64	35.8	13679	74	Nao	Nao	Nao	Nao	1	3.5	0	0	2	54.7	11	81	300	31.3	44.9	601
160	HBOG-156	30-07-2012	F	35	Vive Maritalmente	Domestica	Nao	Primario	Nao	Nao	Nao	Nao	Nao	Nao		Nao		2	2	2	2	2	2	2	3	2	99	3122005	53.5	160	35.6	117077	81	Nao	Nao	Nao	Nao	2	3.5	0	0	1	31.8	8.1	78	357	27.9	43.1	350
76	HBOG-072	20-06-2012	F	31	Divorciado		Nao	Primario	Nao	Nao	Nao	Sim	Nao	Nao		Nao		2	1	2	2	1	1	2	3	2	99	24052012	49	1.64	36.3	100080	61	Nao	Nao	Nao	Nao	3	3.5	0	0	2	44.6	12.5	91	160	15.9	24.9	135
170	HBOG-166	31-07-2012	F	24	Vive Maritalmente	Domestica	Nao	Primario	Nao	Nao	Sim	Sim	Nao	Nao		Nao		2	1	2	2	1	2	3	3	2	99	14062012	58.1	168	36.2	146100	74	Nao	Nao	Nao	Nao	2	3.5	0	0	2	69.6	10.4	75	254	7.5	22.2	776
176	HBOG-173	08-02-2013	M	56	Vive Maritalmente	Servente	Nao	Secundario	Nao	Nao	Nao	Sim	Nao	Nao		Nao		2	2	2	2	2	2	2	3	2	99	20072012	59	163	36.5	173092	100	Nao	Nao	Nao	Nao	2	3.5	0	0	2	49.5	13.2	85	248	74.2	83.2	363
40	HBOG-036	06-08-2012	M	42	Vive Maritalmente	Policia	Nao		Nao	Nao	Nao	Nao	Nao	Nao		Nao		2	2	2	2	2	2	2	2	2	99	14052012	62.3	1.75	36.5	109088	90	Nao	Nao	Nao	Nao	3	3.5	0	0	1	30.4	12.2	91	147	17.1	18.8	118
60	HBOG-056	19-06-2012	M	35	Vive Maritalmente	Policia	Nao	Secundario	Sim	Nao	Nao	Sim	Nao	Nao		Nao		2	1	2	2	1	2	2	1	2	99	6072010	58	1.69	35.8	144096	80	Nao	Nao	Nao	Nao	2	3.5	0	0	1	40.3	21	110	138	99.3	94.7	253
308	HBOG-312	09-11-2012	F	32	Vive Maritalmente	Domestica	Nao	Primario	Nao	Nao	Nao	Nao	Nao	Nao		Nao		2	2	1	2	2	2	2	3	2	99	22082012	58	161	36.2	141062	97	Nao	Nao	Nao	Nao	2	3.6	0	0	1	25.3	10.9	88	348	16.3	20.9	226
165	HBOG-160	30-07-2012	F	47	Viuvo	Domestica	Nao	Primario	Nao	Nao	Nao	Sim	Nao	Nao		Nao		2	2	2	2	2	2	1	3	2	99	26072011	56	156	36.3	110072	85	Nao	Nao	Nao	Nao	1	3.6	0	0	2	44.7	12.2	91	294	32.5	32.9	368
140	HBOG-137	24-07-2012	M	54	Vive Maritalmente	Bombeiro	Nao	Secundario	Nao	Nao	Nao	Sim	Sim	Nao		Nao		2	2	2	2	2	2	1	3	2	99	11072012	66.1	161	36.3	180100	70	Nao	Nao	Nao	Nao	2	3.6	0	0	2	48	13.5	87	213	20.8	24.2	668
248	HBOG-248	23-08-2012	M	56	Vive Maritalmente	Impressor grafico	Nao	Secundario	Nao	Nao	Nao	Nao	Nao	Sim	2011	Nao		2	1	2	2	1	2	3	2	2	99	16082012	86	167	35.6	177060	60	Nao	Nao	Nao	Nao	1	3.6	0	0	2	54.1	13.8	89	212	40.5	45.1	351
311	HBOG-315	09-12-2012	F	30	Vive Maritalmente	Empregada Domestica	Nao	Primario	Sim	Nao	Sim	Sim	Sim	Nao		Nao		2	2	1	2	2	2	2	1	2	99	31082012	84	173	36.2	94075	96	Nao	Nao	Nao	Nao	3	3.6	0	0	2	50.9	8.1	73	304	12.8	18.7	392
48	HBOG-044	06-11-2012	F	42	Viuvo	Domestica	Nao	Primario	Nao	Nao	Nao	Sim	Nao	Nao		Nao		2	2	2	2	2	2	1	3	2	99	10052012	44.3	1.58	35.8	113071	88	Nao	Nao	Nao	Nao	3	3.7	0	0	1	38.5	12.2	91	203	45.6	55.5	42
63	HBOG-059	15-06-2012	F	44	Divorciado	Domestica	Nao	Secundario	Nao	Nao	Nao	Sim	Nao	Sim	2006	Nao		2	1	2	2	1	1	3	1	2	99	22042011	64.1	1.69	36	107069	69	Nao	Nao	Nao	Nao	2	3.7	0	0	1	34	11.3	87	177	4.2	14.3	589
52	HBOG-048	22-10-2012	M	21	Solteiro	Estudante	Nao	Secundario	Nao	Nao	Nao	Nao	Nao	Nao		Nao		2	2	1	2	2	2	1	3	2	99	16032012	66	1.74	36.2	108063	103	Nao	Nao	Nao	Nao	1	3.7	0	0	2	39.5	14.8	110	229	25.9	34.3	271
528	HBOG-168	08-01-2012	F	29	Solteiro	Vendedeira	Nao	Secundario	Sim	Nao	Nao	Nao	Nao	Nao		Nao		2	1	1	2	2	2	2	3	2	99	5072012	60	170	35.5	120087	82	Nao	Nao	Nao	Nao	2	3.7	0	0	1	36.6	10	84	306	9.6	19.6	123
132	HBOG-129	19-07-2012	F	25	Solteiro	Domestica		Secundario	Sim	Nao	Nao	Nao	Sim	Nao		Nao		2	1	2	2	2	2	3	3	2	99	99072012	53	1.55	36.2	120070	72	Nao	Nao	Nao	Nao	2	3.8	0	0	2	59.2	11.6	93	146	11.2	17.1	425
31	HBOG-004	29-05-2012	F	46	Divorciado	Domestica	Nao	Primario	Sim	Nao	Nao	Sim	Nao	Nao		Nao		2	2	2	99	2	2	2	3	2	99	99052012	50.5	1.5	35.6	11070	80	Nao	Nao	Nao	Nao	2	3.8	0	0	2	51.2	11	95	237	40.4	50.5	283
177	CSPC-174	30-10-2012	F	31	Vive Maritalmente	Estudante	Nao	Secundario	Sim	Nao	Nao	Nao	Nao	Nao		Nao		2	2	2	2	2	2	2	1	2	99	10102012	63.2	156	36.2	123072	77	Nao	Nao	Nao	Nao	1	3.8	0	0	2	58.2	14.4	93.2	196	21.4	29.46	257
304	HBOG-308	09-11-2012	F		Solteiro	Comerciante	Nao	Secundario	Nao	Nao	Nao	Nao	Nao	Sim	2008	Nao		2	2	1	2	2	2	2	3	2	99	31082012	72	168	36.4	147086	70	Nao	Nao	Nao	Nao	1	3.8	0	0	1	35.7	10.3	75	176	20.3	25.6	250
145	HBOG-142	25-07-2012	M	20	Solteiro	Estudante	Nao	Secundario	Nao	Nao	Nao	Nao	Nao	Nao		Nao		1	2	2	2	2	2	1	3	2	99	22022012	64	171	35.8	145082	58	Nao	Nao	Nao	Nao	1	3.8	0	0	2	57.4	13.6	89	204	19.5	20.8	280
255	HBOG-256	24-08-2012	F	28	Vive Maritalmente		Nao	Primario	Nao	Nao	Nao	Nao	Nao	Nao		Nao		2	1	1	2	2	2	3	3	2	99	4072012	77.5	174	37	119075	72	Nao	Nao	Nao	Nao	1	3.8	0	0	2	40.5	11.9	84	85	22.5	31.4	433
192	CSPC-189	26-10-2012	F	28	Vive Maritalmente			Primario	Nao	Nao	Nao	Nao	Nao	Nao		Nao		2	2	2	2	2	2	2	1	2	99	9102012	51	154	36.5	150093	76	Nao	Nao	Nao	Nao	1	3.8	0	0	2	61	13.2	100	209	26.9	31.6	398
141	HBOG-138	24-07-2012	F	45	Vive Maritalmente	Agricultora	Nao	Primario	Sim	Nao	Nao	Nao	Nao	Sim	2011	Nao		2	1	2	2	1	1	3	3	2	99	6062012	57.5	166	36.5	129093	63	Nao	Nao	Nao	Nao	2	3.8	0	0	2	49.9	14.8	103	188	20.2	23	467
398	HBOG-404	10-05-2012	M	29	Vive Maritalmente	Contabilista	Nao	Secundario	Sim	Nao	Nao	Sim	Nao	Nao		Nao		2	2	1	2	2	2	2	1	2	99	18092012	65	170	37.2	121070	62	Nao	Nao	Nao	Nao	3	3.8	0	0	2	46.6	14.1	99	182	24.2	31.2	307
139	HBOG-136	24-07-2012	M	26	Vive Maritalmente	Segurança	Nao	Secundario	Sim	Nao	Sim	Sim	Sim	Nao		Nao		2	2	2	2	2	2	3	1	1	99	6072012	64	177	36.4	118078	66	Nao	Nao	Nao	Nao	1	3.8	0	0	1	27	14.3	97	178	26.6	29.5	232
364	HBOG-369	26-09-2012	M	40	Vive Maritalmente	Vigilante	Nao	Primario	Sim	Nao	Nao	Nao	Nao	Nao		Nao		2	2	2	2	2	2	2	1	2	99	27102011	57.5	163	36.6	118078	65	Nao	Nao	Nao	Nao	2	3.9	0	0	2	46.4	14	89	164	28.1	48.1	451
137	HBOG-134	24-07-2012	F	43	Vive Maritalmente	Domestica	Nao	Primario	Nao	Nao	Nao	Sim	Nao	Sim	2012	Nao		2	2	2	2	2	2	2	2	2	99	99012012	49	1.55	35.8	14080	64	Nao	Nao	Nao	Nao	3	3.9	0	0	1	34.5	8.8	84	117	14.8	24.8	147
278	HBOG-281	09-04-2012	M	44	Solteiro	Vigilante	Nao	Primario	Sim	Nao	Nao	Nao	Sim	Nao		Nao		2	2	2	2	2	2	1	3	1	99	16082012	56	182	36.8	102078	112	Nao	Nao	Nao	Nao	3	3.9	0	0	1	35.6	22.9	102	250	36.5	66.1	154
246	HBOG-246	23-08-2012	F	19	Vive Maritalmente	Domestica	Nao	Secundario	Nao	Nao	Nao	Nao	Nao	Sim		Nao		2	2	1	2	2	2	2	2	2	99	6082012	61.8	164	36.4	105065	82	99				3	3.9	0	0	1	32.8	8.5	89	225	13.1	28.5	483
296	HBOG-300	09-06-2012	F	22	Solteiro	Empregada Domestica	Nao		Nao	Nao	Nao	Nao	Nao	Nao		Nao		2	2	2	2	2	2	2	3	2	99	1082012	66	165	36.6	126079	90	Nao	Nao	Nao	Nao	2	3.93	0	0	0	0	9.5	61.7	304	16.4	29.5	373
110	HBOG-106	07-12-2012	F	56	Viuvo	Domestica	Nao	Primario	Nao	Nao	Sim	Nao	Nao	Nao		Nao		2	2	2	2	2	2	1	3	2	99	99062012	43.5	1.6	35.9	144091	64	Nao	Nao	Nao	Nao	2	4	0	0	1	35	10.2	92	213	27.7	29.2	319
404	HBOG-411	10-11-2012	F	55	Solteiro	Domestica	Nao	Primario	Sim	Nao	Nao		Sim	Nao		Nao		2	2	2	2	2	2	1	3	2	99	11102010	74.8	157	36.3	139097	73	Nao	Nao	Nao	Nao	2	4	0	0	2	48.4	11.5	96	159	10.1	18.2	302
408	HBOG-415	16-10-2012	F	35	Casado	Domestica		Analfabeto	Nao	Nao	Nao	Nao	Nao	Nao		Nao		2	2	2	2	2	2	2	3	2	99	27092012	56.5	159	36.2	116070	62	Nao	Nao	Nao	Nao	2	4	0	0	1	34.3	11.9	84	219	21	25.8	11
292	HBOG-296	09-05-2012	F	40	Vive Maritalmente	Domestica	Nao	Analfabeto	Nao	Nao	Nao	Nao	Nao	Nao		Nao		2	2	2	2	2	2	2	1	2	99	2082012	97.8	150	36.2	200099	84	Nao	Nao	Nao	Nao	2	4.1	0	0	2	48.5	13.6	98.5	189	21.1	37	280
106	HBOG-102	07-11-2012	M	33	Vive Maritalmente	Pedreiro	Nao	Secundario	Sim	Nao	Nao	Nao	Nao	Nao		Nao		2	1	1	2	2	2	2	1	2	99	10092012	66	1.68	36.3	142093	65	Nao	Nao	Nao	Nao	2	4.1	0	0	2	35.8	15.9	103	185	16.8	21	236
253	HBOG-254	24-08-2012	M	59	Casado		Nao	Secundario	Nao	Nao	Nao	Sim	Nao	Nao		Nao		2	2	2	2	2	2	2	2	2	99	13042009	86	168	36.4	149092	67	Nao	Nao	Nao	Nao	3	4.1	0	0	2	42.8	13.5	95	196	22.4	35.9	447
397	HBOG-403	10-05-2012	F	34	Solteiro	E. Domestica	Nao	Primario	Nao	Nao	Nao	Sim	Nao	Nao		Nao		2	2	2	2	2	2	1	3	2	99	99992007	57.5	151	36.5	114077	89	Nao	Nao	Nao	Nao	2	4.1	0	0	2	40.3	9.4	91	276	13.9	16.5	491
196	HBOG-193	08-10-2012	M	33	Solteiro	Canalizador	Nao	Primario	Nao	Nao	Nao	Sim	Nao	Nao		Nao		2	2	2	2	2	2	1	3	2	99	5082012	57.8	168	39.2	110069	85	Nao	Nao	Nao	Nao	3	4.1	0	0	0	10.8	8.2	85	219	19.4	45.2	20
37	HBOG-033	06-07-2012	F	30	Casado	Estudante	Nao	Universitrio	Sim	Nao	Nao	Nao	Nao	Nao		Nao		2	2	2	2	2	2	2	3	2	99	19052012	67.6	1.54	36.4	11478	78	Nao	Nao	Nao	Nao	4	4.2	0	0	2	52.6	13.8	94	286	27.7	21.9	1184
195	HBOG-192	08-09-2012	F	33	Solteiro	Domestica	Nao	Secundario	Sim	Nao	Nao	Nao	Nao	Nao		Nao		2	2	1	2	2	2	1	3	2	99	24072012	84	167	35.8	115067	99	Nao	Nao	Nao	Nao	2	4.2	0	0	1	22.6	9.1	70	372	6.3	11.3	43
173	HBOG-170	08-01-2012	F	50	Vive Maritalmente	Domestica	Nao	Analfabeto	Nao	Nao	Nao	Nao		Nao		Nao		2	2	2	2	2	2	2	1	99	99	29062010	53.5	160	36.2	118098	80	Nao	Nao	Nao	Nao	1	4.2	0	0	2	51.5	11.6	82	291	21.4	30.6	497
375	HBOG-380	28-09-2012	F	34	Vive Maritalmente	Domestica	Nao	Primario	Sim	Nao	Nao	Nao	Nao	Nao		Nao		2	2	1	2	2	2	2	1	2	99	99992007	75	162	37.2	116080	85	Nao	Nao	Nao	Nao	3	4.2	0	0	2	45.7	12.7	92	228	19.3	19.2	303
388	HBOG-393	10-02-2012	F	44	Solteiro	Domestica	Nao	Primario	Nao	Nao	Nao	Nao	Nao	Nao		Nao		2	2	2	2	2	2	1	3	2	99	9082010	59.3	155	36.6	120070	88	Nao	Nao	Nao	Nao	1	4.2	0	0	2	43.4	13.1	96	292	17.6	19.7	676
223	HBOG-222	21-02-2012	F	21	Vive Maritalmente	Domestica	Nao	Primario	Nao	Nao	Nao	Nao	Nao	Sim		Nao		2	2	1	2	2	2	2	2	2	99	20052011	46.5	150	36.2	101062	75	Nao	Nao	Nao	Nao	3	4.3	0	0	2	45.4	9.4	89	128	189.5	155.8	485
36	HBOG-032	06-07-2012	F	27	Vive Maritalmente	Domestica	Nao	Secundario	Nao	Nao	Nao	Nao	Sim	Nao		Nao		2	1	2	2	1	2	3	3	2	99	26052010	69	1.65	36	114071	66	Nao	Nao	Nao	Nao	1	4.3	0	0	2	38.3	12.2	85	115	15.9	21.2	522
94	HBOG-090	07-09-2012	F	25	Solteiro	Domestica	Nao	Primario	Nao	Nao	Nao	Nao	Sim	Nao		Nao		2	1	1	2	2	2	2	3	2	99	99072012	42.9	1.53	36	131093	80	Nao	Nao	Nao	Nao	1	4.3	0	0	2	40.2	12.1	89	156	16.8	24.4	2064
337	CPSC-340	26-10-2012	F	35	Solteiro	Domestica	Nao	Primario	Nao	Nao	Nao	Sim	Nao	Nao		Nao		2	2	2	2	2	2	1	3	2	99	12102012	50.4	160	36.3	100081	85	Nao	Nao	Nao	Nao	1	4.3	0	0	2	37.4	10.1	95	327	38.3	41.6	211
167	HBOG-163	31-07-2012	F	31	Vive Maritalmente	Domestica	Nao	Primario	Nao	Nao	Sim	Sim	Sim	Nao		Nao		2	2	1	2	2	2	2	1	2	99	12072012	60.5	156	35.6	143087	71	Nao	Nao	Nao	Nao	2	4.3	0	0	2	50	8.8	73	380	35.1	39.5	114
108	HBOG-104	07-12-2012	M	37	Vive Maritalmente	Funcionario do Estado	Nao	Primario	Sim	Nao	Nao	Sim	Nao	Nao		Nao		2	2	1	2	2	2	2	1	2	99	8082011	58	1.69	35.8	148107	116	Nao	Nao	Nao	Nao	2	4.3	0	0	2	36.1	20.6	105	229	106.6	141.9	328
116	HBOG-112	07-12-2012	F	20	Solteiro	Estudante	Nao	Secundario	Nao	Nao	Nao	Nao	Sim	Nao		Nao		2	2	2	2	2	2	2	3				63	1.7	36	107065	78	Nao	Nao	Nao	Nao	2	4.4	0	0	2	49.5	5	66	306	18.2	33.6	568
75	HBOG-071	20-06-2012	M	38	Vive Maritalmente	Servente	Nao	Secundario	Sim	Nao	Nao	Sim	Nao	Nao		Nao		2	1	2	2	1	1	3	1	2	99	29052012	50	1.63	35.1	110080	80	Nao	Nao	Nao	Nao	2	4.4	0	0	2	42.3	13.8	78	147	30.2	30.7	597
266	HBOG-267	28-08-2012	F	24	Vive Maritalmente	Domestica	Nao	Primario	Sim	Nao	Nao	Nao	Nao	Sim	2011	Nao		2	2	2	2	2	2	2	3	2	99	6082012	48	163	37	141083	77	Nao	Nao	Nao	Nao	3	4.4	0	0	3	72.6	10.9	87	207	9.8	23.3	630
32	HBOG-003	29-05-2012	F	58	Solteiro	Domestica	Nao	Primario	Nao	Nao	Nao	Sim	Nao	Nao		Nao		2	1	2	2	2	1	1	3	2	99	22112011	60	1.64	36.8	160110	72	Nao	Nao	Nao	Nao	1	4.4	0	0	2	46.6	11.8	89	170	1	7.5	473
14	HBOG-021	06-04-2012	M	33	Vive Maritalmente	Pintor	Nao	Secundario	Nao	Nao	Nao	Nao	Sim	Nao		Nao		2	2	1	2	2	2	2	2	2	99	99992010	73	1.79	36	131085	68	Nao	Nao	Nao	Nao	99	4.4	0	0	2	43.7	12.8	88	283	19.4	24.7	448
532	HBOG-272	29-08-2012	F	35	Vive Maritalmente	Domestica	Nao	Analfabeto	Sim	Nao	Sim	Sim	Nao	Nao		Nao		2	1	1	2	2	2	3	3	2	99	28082012	74	155	35.8	119069	68	99				1	4.4	0	0	2	38.3	11.6	96	145		24.1	131
289	HBOG-292	09-05-2012	M	32	Vive Maritalmente	Tec. Construção Civil	Nao	Secundario	Sim	Nao	Nao	Sim	Nao	Nao		Nao		2	2	1	2	2	2	2	1	1	99	23082012	62	170	36.2	127077	58	Nao	Nao	Nao	Nao	1	4.42	0	0	0	0	11.5	73.8	163	22.4	44.5	185
155	HBOG-151	26-07-2012	M	30	Vive Maritalmente	Seguranca	Nao	Primario	Nao	Nao	Nao	Nao	Nao	Nao		Nao		2	2	2	2	2	2	2	3	2	99	4072012	53	168	36.5	120070	80	Nao	Nao	Nao	Nao	4	4.5	0	0	1	30.2	12	85	144	17.4	28.2	105861
297	HBOG-301	09-06-2012	M	38	Solteiro	Negociante	Nao		Nao	Nao	Nao	Nao	Nao	Sim	2004	Nao		2	2	2	2	2	2	1	3	2	99	17082012	71.5	161	36.2	128086	86	Nao	Nao	Nao	Nao	1	4.5	0	0	2	40.6	9.4	75	226	27.5	28.3	360
206	HBOG-205	14-08-2012	F	26	Vive Maritalmente			Primario	Nao	Nao	Nao	Sim	Nao	Nao		Nao		2	2	2	2	2	2	2	3	2	99	1082012	49	160	36.2	100070	80	Nao	Nao	Nao	Nao	2	4.5	0	0	1	16.5	5.9	66	283	20.3	38.8	2
46	HBOG-042	06-11-2012	F	30	Vive Maritalmente	Domestica	Nao	Secundario	Nao	Nao	Nao	Nao	Nao	Nao		Nao		2	1	1	2	2	2	2	1	2	99	19032012	52	1.68	36.3	135093	95	Nao	Nao	Nao	Nao	3	4.5	0	0	2	36.3	8.4	75	367	21.4	33.2	284
93	HBOG-089	07-06-2012	F	18	Solteiro	Estudante	Nao	Primario	Nao	Nao	Nao	Nao	Nao	Nao		Nao		2	2	1	2	2	2	2	1	2	99	7062012	56.6	1.65	35.8	131071	82	Nao	Nao	Nao	Nao	2	4.5	0	0	3	58.3	12.2	94	129	16.6	28.9	568
4	HBOG-030	06-06-2012	F	22	Vive Maritalmente	Domestica	Nao	Secundario	Nao	Nao	Nao	Sim	Sim	Nao		Nao		2	1	2	2	2	2	3	1	2	99	29052012	54	1.58	35.9	114069	74	Nao	Nao	Nao	Nao	1	4.5	0	0	2	43.6	10.2	78	235	13.4	17.3	524
273	HBOG-276	29-08-2012	F	47	Vive Maritalmente	Empregada Domestica	Nao	Analfabeto	Nao	Nao	Nao	Sim	Nao	Nao		Nao		2	2	2	2	2	2	2	3	99	99	13082012	63	159	36.8	126077	87	Nao	Nao	Nao	Nao	3	4.6	0	0	2	41.2	11.9	80	363	18	32	574
387	HBOG-392	10-02-2012	M	34	Vive Maritalmente	Electrecista-Auto	Nao	Secundario	Nao	Nao	Nao	Nao	Sim	Nao		Nao		2	2	1	2	2	2	2	2	2	99	14092012	61.3	180	35.9	122080	81	Nao	Nao	Nao	Nao	1	4.6	0	0	3	62.5	12.6	87	233	31.9	48.2	550
186	HBOG-183	26-10-2012	F	23	Solteiro	Estudante	Nao	Secundario	Nao	Nao	Nao	Sim	Nao	Sim		Nao		2	2	1	2	2	2	2	1	2	99	10122009	56.1	166	36.2	118078	73	Nao	Nao	Nao	Nao	1	4.6	0	0	2	43.1	11.9	90	234	22.7	22.2	543
43	HBOG-039	06-08-2012	F	41	Divorciado	Domestica	Nao	Secundario	Sim	Nao	Nao	Sim	Nao	Sim	1991	Nao		2	2	2	2	2	2	2	3	2	99	16052012	59.5	1.59	36.5	143100	86	Nao	Nao	Nao	Nao	3	4.6	0	0	2	37	8.7	77	145	15.4	23.6	130
262	HBOG-263	28-08-2012		24	Vive Maritalmente	Pedreiro	Nao	Primario	Sim	Nao	Sim	Nao	Nao	Nao		Nao		2	2	2	2	2	2	2	3	99	99	15082012	66.8	175	36.4	148086	89	Nao	Nao	Nao	Nao	3	4.6	0	0	1	24.8	13.7	92	165	24	35.7	80
271	HBOG-273	29-08-2012	M	33	Vive Maritalmente	Motorista	Nao	Secundario	Nao	Nao	Sim	Sim	Nao	Nao		Nao		2	2	2	2	2	2	2	1	2	99	7022012	63	165	35.8	112068	66	Nao	Nao	Nao	Nao	3	4.6	0	0	3	59.9	14.8	89	134	63.4	52.2	189
254	HBOG-255	24-08-2012	M	33	Vive Maritalmente	Motorista	Nao	Secundario	Sim	Nao	Nao	Nao	Nao	Nao		Nao		2	2	2	2	2	2	2	1	2	99	10082012	56	157	35.6	151094	51	Nao	Nao	Nao	Nao	1	4.7	0	0	2	36.8	13.7	94	250	21.8	32.4	346
263	HBOG-264	28-08-2012	M	35	Vive Maritalmente	Mineiro	Nao	Primario	Sim	Nao	Nao	Nao	Nao	Nao		Nao		2	1	2	2	1	1	3	1	99	99	28082012	79	176	36.1	162097	105	Nao	Nao	Nao	Nao	1	4.7	0	0	2	32.7	13.1	88	200	26.3	43	100
147	HBOG-144	25-07-2012	F	43	Vive Maritalmente	Vendedeira	Nao	Analfabeto	Sim	Nao	Sim	Nao	Nao	Nao		Nao		1	2	2	2	2	2	2	3	2	99	11072012	88	158	35.6	153085	85	Nao	Nao	Nao	Nao	2	4.7	0	0	2	44.6	12.5	94	312	26.9	36.9	613
233	HBOG-232	22-08-2012	F	30	Casado	Estudante	Nao	Secundario	Sim	Nao	Nao	Sim	Sim	Nao		Nao		2	2	2	2	2	2	2	2	2	99	15082012	69	167	36.2	120080	98	Nao	Nao	Nao	Nao	1	4.7	0	0	1	25.7	13.3	110.9	152	32.19	31.4	297
377	HBOG-382	28-09-2012	F	55	Vive Maritalmente	Domestica	Nao	Primario	Nao	Nao	Nao	Sim	Nao	Nao		Nao		2	2	1	2	2	2	2	1	2	99	23022012	64	155	36.4	147086	87	Nao	Nao	Nao	Nao	1	4.7	0	0	3	57.9	11.9	103	360	21.4	27.2	755
107	HBOG-103	07-11-2012	F	24	Solteiro	Estudante	Nao	Secundario	Nao	Nao	Nao	Nao	Nao	Nao		Nao		2	2	1	2	2	2	2	2	2	99	28032011	55	1.56	35.8	126077	88	Nao	Nao	Nao	Nao	1	4.7	0	0	3	54.3	11.6	82	339	18	29	397
214	HBOG-213	15-08-2012	F	18	Solteiro	Estudante		Secundario	Nao	Nao	Sim	Sim	Sim	Nao		Nao		2		1	2	99	1	3	3	2	99	2072012	54.5	163	37	120070	68	Nao	Nao	Nao	Nao	1	4.7	0	0	2	49.9	12.2	101	305	29.2	37.5	634
79	HBOG-075	21-06-2012	M	30	Solteiro	Electricidade Auto	Nao	Secundario	Nao	Nao	Nao	Nao	Nao	Nao		Nao		2	2	2	2	2	2	2	3	2	99	1062012	55	1.66	35.6	120070	78	Nao	Nao	Nao	Nao	2	4.7	0	0	2	34.8	13.7	76	344	14.5	24.1	371
473	CSPC-062	09-04-2012	M	27	Solteiro	Estudante	Nao	Universitrio	Nao	Nao	Nao	Sim	Sim	Nao		Nao		1	1	2	2	1	1	2	3	2	99	99992011	59	167	36.7	120080	98	Nao	Nao	Nao	Nao	1	4.8	0	0	2	30.7	14.4	88.4	127	31.81	25.21	236
382	HBOG-387	10-02-2012	M	32	Vive Maritalmente	Vendedor	Nao	Primario	Nao	Nao	Nao	Nao	Nao	Nao		Nao		2	2	2	2	2	2	2	2	2	99	4092012	52.5	160	36.7	117072	83	Nao	Nao	Nao	Nao	2	4.8	0	0	2	49.2	10.7	86	273	21.7	36.7	181
231	HBOG-230	22-08-2012	F	37	Casado	Empregada Domestica	Nao	Primario	Sim	Nao	Sim	Sim	Sim	Nao		Nao		2	2	2	2	2	2	2	1	2	99	9032010	82.3	153	36.8	133085	80	Nao	Nao	Nao	Nao	2	4.8	0	0	3	58.3	8.3	83.4	289	30.25	35.29	405
339	HBOG-342	14-09-2012	F	43	Vive Maritalmente	Domestica	Nao	Primario	Nao	Nao	Nao	Sim	Nao	Nao		Nao		2	2	1	2	2	2	2	3	2	99	2082012	52.7	164	36.4	139090	86	Nao	Nao	Nao	Nao	1	4.8	0	0	1	22.9	14.1	97	271	28	26.5	268
241	HBOG-241	23-08-2012	F	27	Vive Maritalmente	Domestica	Nao	Primario	Nao	Nao	Sim	Sim	Sim	Nao		Nao		2	2	2	2	2	2	2	1	2	99	22082012	53	159	37	107067	80	Nao	Nao	Nao	Nao	1	4.8	0	0	2	41.4	7.5	70	196	14.7	30	357
203	HBOG-202	13-08-2012	F	27	Viuvo	Estudante	Nao	Secundario	Nao	Nao	Nao	Nao	Nao	Nao		Nao		2	2	2	2	2	2	1	3	2	99	7082012	66	166	35.8	110070	81	Nao	Nao	Nao	Nao	3	4.9	0	0	2	46.4	11.4	84	280	56.8	37	720
284	HBOG-287	29-10-2012	M	37	Vive Maritalmente	Canalizador	Nao	Primario	Sim	Nao	Nao	Nao	Nao	Nao		Nao		2	1	1	2	2	2	3	3	2	99	10102012	81	178	36.2	131085	102	Nao	Nao	Nao	Nao	2	4.9	0	0	2	36.7	15.1	91.1	280	17.5	23.6	367
53	HBOG-049	06-12-2012	M	56	Viuvo	Segurança Privada	Nao	Primario	Nao	Nao	Nao	Sim	Nao	Nao		Nao		2	2	1	2	2	2	2	3	2	99	16052012	52.5	1.78	34.6	131091	51	Nao	Nao	Nao	Nao	3	4.9	0	0	2	51.6	12	106	356	9.9	22.1	696
161	HBOG-157	30-07-2012	M	35	Vive Maritalmente	Seguranca	Nao	Secundario	Nao	Nao	Sim	Nao	Nao	Nao		Nao		2	2	2	2	2	2	2	3	2	99	99992011	62.1	171	35.6	134076	77	Nao	Nao	Nao	Nao	2	5	0	0	2	43.9	12.1	88	140	27.4	27.6	336
251	HBOG-252	23-08-2012	F	26	Vive Maritalmente	Domestica	Nao	Primario	Nao	Nao	Nao	Nao	Nao	Nao		Nao		2	2	1	2	2	2	2	1	2	99	10012012	71	169	37	126072	86	Nao	Nao	Nao	Nao	1	5	0	0	1	24.9	8.9	75	329	15.1	32	387
363	HBOG-368	26-09-2012	F	35	Vive Maritalmente	Motorista	Nao	Primario	Sim	Nao	Nao	Nao	Nao	Nao		Nao		2	2	1	2	2	2	2	1	2	99	23122010	58	167	36.5	134088	90	Nao	Nao	Nao	Nao	2	5	0	0	3	57.3	11.6	81	314	19.9	41.7	431
24	HBOG-011	30-05-2012	M	31	Casado	Policia	Nao	Secundario	Nao	Nao	Nao	Sim	Nao	Nao		Nao		2	2	2	2	2	2	2	2	2	99	7052012	54.5	1.7	37	13885	88	Nao	Nao	Nao	Nao	3	5	0	0	2	29.3	11.3	80	253	18.6	25.3	339
114	HBOG-110	07-12-2012	F	32	Vive Maritalmente			Analfabeto	Nao	Nao	Nao	Nao	Sim	Nao		Nao		2	2	1	2	2	2	2	1	2	99	2072012	52	1.72	36.6	107072		Nao	Nao	Nao	Nao	2	5	0	0	1	26.9	9.1	91	204	15.7	26.9	100
174	HBOG-171	08-01-2012	F	41	Vive Maritalmente	Domestica	Nao	Primario	Nao	Nao	Sim	Sim	Nao	Nao		Nao		2	2	1	2	2	2	2	3	2	99	31072012	61.5	161	38.2	151098	98	Nao	Nao	Nao	Nao	3	5.1	0	0	2	29.8	7.1	79	420	10.3	23.8	234
159	HBOG-155	30-07-2012	M	46	Vive Maritalmente	Negociante	Nao	Primario	Nao	Nao	Sim	Nao	Nao	Nao		Nao		2	2	1	2	2	2	1	3	2	99	99992009	65.4	184	34.9	74047	72	Nao	Nao	Nao	Nao	4	5.1	0	0	3	53.2	10.7	89	144	172.3	147.3	86
239	HBOG-238	22-08-2012	F	27	Vive Maritalmente	Comerciante	Nao	Primario	Sim	Nao	Nao	Nao	Sim	Nao		Nao		2	1	1	2	2	2	3	1	2	99	99992008	62.5	169	62.5	125069	83	Nao	Nao	Nao	Nao	3	5.1	0	0	2	48.1	13.2	84	165	15.3	25.4	343
44	HBOG-040	06-08-2012	F	35	Solteiro	Professora	Nao	Secundario	Nao	Nao	Nao	Sim	Nao	Nao		Nao		2	1	1	2	2	2	2	2	2	99	17052012	62.5	1.68	35.8		94	Nao	Nao	Nao	Nao	2	5.1	0	0	2	42.5	9.9	79	401	23.7	31.9	403
61	HBOG-057	14-06-2012	M	26	Solteiro	Construção	Nao	Secundario	Sim	Nao	Nao	Nao	Sim	Nao		Nao		2	1	2	2	1	1	3	3	2	99	4042012	54	1.68	35.8	141076	73	Nao	Nao	Nao	Nao	2	5.2	0	0	3	52.2	14.5	90	261	19.5	23.3	562
270	HBOG-271	29-08-2012	M	35	Vive Maritalmente	Carpinteiro	Nao	Primario	Nao	Nao	Nao	Nao	Nao	Nao		Nao		2	1	1	2	2	2	3	2	99	99	13082012	60	170	36.4	140088	70	Nao	Nao	Nao	Nao	3	5.2	0	0	2	43.2	12.5	111	195	24.2	34.8	230
355	HBOG-360	18-10-2012	M	33	Solteiro	Fundidor	Nao	Secundario	Sim	Nao	Nao	Nao	Nao	Nao		Nao		2	2	2	2	2	2	2	3	2	99	3052010	70	179	36.2	144098	96	Nao	Nao	Nao	Nao	3	5.2	0	0	2	29.8	12.5	103	232	35.4	53.1	389
112	HBOG-108	07-12-2012	F	43	Vive Maritalmente	Domestica	Nao	Primario	Nao	Nao	Sim	Nao	Nao	Nao		Nao		2	2	2	2	2	2	2	3	2	99	99992010	58	1.6	36.5	139098	114	Nao	Nao	Nao	Nao	2	5.2	0	0	2	42.1	14.6	100	220	21.4	21.4	361
41	HBOG-037	06-08-2012	F	47	Viuvo	Cozinheira Profissional	Nao	Secundario	Nao	Nao	Nao	Sim	Nao	Nao		Nao		2	1	2	2	1	1	3	3	2	99	8112011	66	1.57	36	141114	81	Nao	Nao	Nao	Nao	1	5.2	0	0	1.6	50.9	13.8	99	225	22.5	19.4	668
342	HBOG-347	17-09-2012	F	26	Vive Maritalmente	Domestica	Nao	Primario	Nao	Nao	Nao	Sim	Nao	Sim	2009	Nao		2	2	1	2	2	2	2	1	2	99	15082012	38	152	36.2	90060	101	Nao	Nao	Nao	Nao	2	5.2	0	0	1	24.9	9.4	83	205	30.1	32.2	27
149	HBOG-146	26-07-2012	M	37	Solteiro	Electricista	Nao	Secundario	Sim	Nao	Nao	Sim	Nao	Nao		Nao		2	2	1	2	2	2	2	3	2	99	10072012	57	187	36.2	120070	83	Nao	Nao	Nao	Nao	3	5.2	0	0	2	36.3	9.3	102	449	48.6	23.6	271
25	HBOG-010	30-05-2012	M	42	Divorciado	Vendedor	Nao	Secundario	Sim	Nao	Nao	Nao	Nao	Nao		Nao		2	1	1	2	2	2	1	3	2	99	22052012	50.9	0.56	36.8	12389	112	Nao	Nao	Nao	Nao	1	5.3	0	0	2	30.8	13.2	98	230	80	62.9	87
244	HBOG-244	23-08-2012	F	44	Vive Maritalmente	Domestica	Nao	Primario	Nao	Nao	Nao	Nao	Nao	Nao		Nao		2	2	2	2	2	2	2	2	2	99	13082012	46	159	36.2	82060	83	Nao	Nao	Nao	Nao	3	5.3	0	0	2	30.5	7.7	74	664	10.4	31.1	169
50	HBOG-046	06-11-2012	F	41	Vive Maritalmente	Vendedora	Nao	Secundario	Nao	Nao	Nao	Sim	Sim	Nao		Nao		2	2	2	2	2	2	2	3	2	99	16052012	62.4	1.6	35.8	128087	65	Nao	Nao	Nao	Nao	3	5.3	0	0	3	54.7	11.6	84	358	12.9	16.3	760
215	HBOG-214	15-08-2012	M	38	Solteiro	Desempregado	Nao	Primario	Nao	Nao	Nao	Nao	Nao	Nao		Nao		2	2	1	2	2	2	2	1	2	99	99992011	44	167	37.3	110080	66	Nao	Nao	Nao	Nao	2	5.3	0	0	2	32.4	10.6	86	353	24.7	38.1	64
378	HBOG-383	28-09-2012	F	24	Solteiro	Domestica	Nao	Secundario	Nao	Nao	Nao	Sim	Nao	Nao		Nao		2	2	1	2	2	2	2	2	2	99	21022012	47	164	37.2	88063	98	Nao	Nao	Nao	Nao	3	5.3	0	0	2	38.5	14.2	96	279	16.3	34.3	736
539	HBOG-406	10-08-2012	F	20	Vive Maritalmente	Vendedora	Nao	Primario	Sim	Nao	Nao	Nao	Nao	Nao		Nao		2	2	2	2	2	2	2	3	2	99	13092012	50	145	36.4	107067	83	Nao	Nao	Nao	Nao	99	5.3	0	0	2	43.8	13.1	95	201	11.9	21.8	401
119	HBOG-115	16-07-2012	F	29	Vive Maritalmente	Domestic a			Nao	Nao	Sim	Nao	Sim	Nao		Nao		1	1	2	2	2	2	3	2	2	99	23032010	60.2	1.63	36.5	105064	81	Nao	Nao	Nao	Nao	2	5.3	0	0	3	53.4	10	93	421	13.4	15.6	585
216	HBOG-215	16-08-2012		42	Solteiro	Segurança	Nao	Primario	Nao	Nao	Nao	Nao	Nao	Nao		Sim	2009	2	1	2	2	1	2	3	3	2	99	99992009	64	173	37	120070	98	Nao	Nao	Nao	Nao	3	5.3	0	0	2	48	13.5	87	177	26.7	29.9	610
235	HBOG-234	22-08-2012	F	37	Vive Maritalmente	Domestica	Nao	Secundario	Sim	Nao	Nao	Sim	Sim	Sim	1993	Nao		2	2	2	2	2	2	2	3	2	99	9082012	64	157	36.6	10878	63	Nao	Nao	Nao	Nao	3	5.4	0	0	2	34.8	12.1	89	279	21.9	32.2	1140
286	HBOG-289	09-05-2012	F	30	Solteiro	Caixa	Nao	Secundario	Nao	Nao	Nao	Nao	Nao	Nao		Nao		2	2	1	2	2	2	2	3	2	99	2042010	66.5	164	36.2	149084	108	Nao	Nao	Nao	Nao	2	5.4	0	0	4	70.4	11.5	98	220	11.6	20.5	839
395	HBOG-400	10-03-2012	M	32	Vive Maritalmente	Escultor	Nao	Primario	Sim	Nao	Nao	Nao	Nao	Nao		Nao		2	1	2	2	2	2	2	3	2	99	30062011	68	168	36.6	131081	70	Nao	Nao	Nao	Nao	3	5.4	0	0	3	52	14.5	94	164	36	43.5	670
346	HBOG-351	18-09-2012	F	32	Vive Maritalmente	Empregada Domestica	Nao	Primario	Sim	Nao	Nao	Nao	Nao	Nao		Nao		2	1	1	2	2	2	3	3	2	99	7082012	92	162	36.8	117068	67	Nao	Nao	Nao	Nao	3	5.4	0	0	3	48.3	12.7	86.6	421	19	31.9	556
104	HBOG-100	07-10-2012	F	22	Solteiro	Domestica	Nao	Analfabeto	Sim	Nao	Nao	Nao	Nao	Nao		Nao		2	2	2	2	2	2	2	3	2	99	99992012	45.5	1.56	35.2	100060	80	Nao	Nao	Nao	Nao	3	5.5	0	0	2	45.7	12.1	94	444	11	17.5	72
353	HBOG-358	24-10-2012	M	33	Solteiro	Domestico	Nao	Secundario	Sim	Nao	Nao	Sim	Sim	Nao		Nao		2	2	2	2	2	2	2	2	2	99	5102012	56.5	159	36.5	115080	59	Nao	Nao	Nao	Nao	2	5.5	0	0	4	64.3	7	79	210	20.56	29.27	617
256	HBOG-257	24-08-2012	M	25	Solteiro	Mecanico	Nao	Secundario	Sim	Nao	Nao	Sim	Nao	Nao		Nao		2	2	1	2	2	2	2		2	99	29102010		171	36.6	139074	61	Nao	Nao	Nao	Nao	99	5.5	0	0	3	47.3	14.2	91	196	13.7	38.4	551
17	HBOG-018	06-01-2012	F	30	Vive Maritalmente	Vendedora	Nao	Secundario	Sim	Nao	Nao	Sim	Sim	Nao		Nao		2	2	1	2	2	2	2	3	2	99	18102011	71.5	1.53	36	146105	102	Nao	Nao	Nao	Nao	2	5.5	0	0	3	57.7	12.2	98	240	19.9	26.4	935
198	HBOG-195	08-10-2012	F	20	Vive Maritalmente	Domestica	Nao	Secundario	Sim	Nao	Nao	Nao	Nao	Nao		Nao		2	2	2	2	2	2	2	1	2	99	24072012	55.2	163	35.6	154097	83	Nao	Nao	Nao	Nao	1	5.5	0	0	3	53.3	10.6	79	243	28.2	27.2	566
357	HBOG-362	24-09-2012	F	40	Solteiro	E. Domestica	Nao	Primario	Nao	Nao	Nao	Nao	Nao	Nao		Nao		2	2	1	2	2	2	2	3	2	99	17092012	52.8	154	36.2	124079	84	Nao	Nao	Nao	Nao	1	5.5	0	0	3	46.7	11.9	87	345	30.7	35.8	384
8	HBOG-027	06-06-2012	M	34	Vive Maritalmente	serralheiro	Nao	Secundario	Nao	Nao	Nao	Nao	Nao	Nao		Nao		2	2	2	2	2	2	2	3	2	99	10052012	51.4	1.66	35.9	111071	64	Nao	Nao	Nao	Nao	3	5.6	0	0	1	19.9	13.2	89	260	63.4	83.4	111
230	HBOG-229	22-08-2012	F	29	Solteiro	Cabelereiro	Nao	Secundario	Sim	Nao	Sim	Sim	Nao	Nao		Nao		2	2	1	2	2	2	2	2	2	99	18072011	63	148	37	138086	117	Nao	Nao	Nao	Nao	1	5.6	0	0	2	40.2	10.6	104.3	224	44.41	75.31	329
372	HBOG-377	27-09-2012	F	45	Vive Maritalmente	Domestico	Nao	Primario	Sim	Nao	Nao	Nao	Nao	Nao		Nao		2	2	1	2	2	2	2	1	2	99	21032012	68	163	36.8	125089	100	Nao	Nao	Nao	Nao	1	5.7	0	0	2	31.3	11.9	100	264	14.7	24.4	474
277	HBOG-280	09-04-2012	M	35	Vive Maritalmente	Tecnico de redes	Nao	Secundario	Sim	Nao	Nao	Nao	Nao	Nao		Nao		2	1	2	2	2	1	3	1	1	99	16082012	59	179	37	145102	88	Nao	Nao	Nao	Nao	2	5.7	0	0	2	39.8	22.9	96	178	28.3	25.1	104
367	HBOG-372	27-09-2012	F	37	Vive Maritalmente	Domestica	Nao	Primario	Nao	Nao	Nao	Nao	Nao	Nao		Nao		2	2	2	2	2	2	2	2	2	99	20072009	62	159	37.2	113072	78	Nao	Nao	Nao	Nao	1	5.7	0	0	3	50.3	10.7	94	273	16.6	25.9	380
34	HBOG-001	24-10-2012	F	21	Solteiro	Estudante	Nao	Secundario	Sim	Nao	Sim	Sim	Sim	Nao		Nao		2	2	2	2	2	2	1	3	2	99	10102012	59.5	1.65	36.2	118079	77	Nao	Nao	Nao	Nao	1	5.7	0	0	3	54.9	11.2	75	168	13.15	18.61	292
135	HBOG-132	23-07-2012	F	38	Solteiro	Domestica	Nao	Primario	Nao	Nao	Nao	Nao	Nao	Nao		Nao		2	2	1	2	2	2	1	3	2	99	4072012	50.5	1.55	35.8	124084	76	Nao	Nao	Nao	Nao	3	5.7	0	0	3	58.7	9.2	95	181	23.1	37.4	167
148	HBOG-145	25-07-2012	F	21	Vive Maritalmente	Estudante	Nao	Secundario	Nao	Nao	Nao	Sim	Nao	Nao		Nao		2	2	1	2	2	2	2	3	2	99	29062012	74.2	160	35.7	125080	82	Nao	Nao	Nao	Nao	1	5.8	0	0	2	30.4	9.7	82	186	11.1	28.6	406
281	HBOG-284	09-04-2012	F	37	Solteiro	Assistente	Nao	Primario	Nao	Nao	Sim	Nao	Nao	Sim	1981	Nao		2	2	1	2	2	2	2	3	2	99	29122010	65	161	36.4	118074	72	Nao	Nao	Nao	Nao	2	5.8	0	0	1	24.1	10.1	79	286	22.3	28.1	677
71	HBOG-067	19-06-2012	F	46	Viuvo	Vendedora	Nao	Primario	Nao	Nao	Nao	Sim	Nao	Nao		Nao		2	2	2	2	2	2	1		2	99	6062012	57.5	1.61	36	90060	66	Nao	Nao	Nao	Nao	2	5.8	0	0	4	64.8	11.2	74	254	35.2	29.3	554
396	HBOG-402	10-05-2012	M	25	Solteiro	Segurança	Nao	Secundario	Nao	Nao	Sim	Sim	Nao	Nao		Nao		2	2	2	2	2	2	2	2	2	99	24112011	73	172	36.8	142092	93	Nao	Nao	Nao	Nao	1	5.8	0	0	3	47.1	15	90	149	24.5	56.6	653
345	HBOG-350	17-09-2012	M	24	Solteiro	Pintor	Nao	Secundario	Nao	Nao	Nao	Sim	Nao	Nao		Nao		2	2	1	2	2	2	2	3	2	99	28082012	70	172	36.2	134100	84	Nao	Nao	Nao	Nao	1	5.9	0	0	2	26.7	12.6	100	173	19	33.4	299
312	HBOG-316	09-12-2012	F	21	Solteiro	Caixa	Nao	Secundario	Nao	Nao	Nao	Nao	Nao	Nao		Nao		2	2	1	2	2	2	2	2	99	99	3092012	55	163	36.2	210119	93	Nao	Nao	Nao	Nao	2	5.9	0	0	2	38.9	13.5	88	332	87.1	51.2	445
240	HBOG-239	23-08-2012	M	30	Vive Maritalmente	Negociante	Nao	Primario	Nao	Nao	Nao	Nao	Nao	Nao		Nao		2	2	1	2	2	2	2	2	2	99	18072012	59	163	36.4	154097	83	Nao	Nao	Nao	Nao	1	5.9	0	0	3	44.3	12	82	84	78.5	129	271
361	HBOG-366	26-09-2012	F	24	Solteiro	Estudante	Nao	Secundario	Nao	Nao	Nao	Sim	Nao	Nao		Nao		1	2	1	2	2	2	1	3	2	99	31082012	56	162	36.3	87059	78	Nao	Nao	Nao	Nao	1	5.9	0	0	2	42.3	9.9	94	256	17.4	23.8	627
39	HBOG-035	06-07-2012	F	25	Solteiro	Domestica	Nao	Secundario	Nao	Nao	Nao	Nao	Nao	Nao		Nao		2	1	1	2	2	2	2	2	2	99	14072010	51	1.6	36.5	10365	10	Nao	Nao	Nao	Nao	3	5.9	0	0	3	46.8	10.5	80	384	27.3	38.5	437
88	HBOG-084	07-03-2012	F	25	Viuvo	Empregada Domestica		Analfabeto	Sim	Nao	Nao	Sim	Nao	Nao		Nao		2	2	2	2	2	2	1	3	2	99	21032011	61.5	1.6	36.2	110070	80	Nao	Nao	Nao	Nao	1	5.9	0	0	3	47.2	10.8	72	309	20.5	24.9	571
307	HBOG-311	09-11-2012	F	22	Solteiro	Domestica	Nao	Secundario	Nao	Nao	Nao	Nao	Nao	Sim		Nao		2	2	2	2	2	2	2	3	2	99	11092012	42	169	36.2	52033	78	Nao	Nao	Nao	Nao	3	6	0	0	2	27.6	9.2	86	215	17.5	30.7	39
67	HBOG-063	18-06-2012	F	49	Solteiro	Domestica	Nao	Secundario	Sim	Nao	Nao	Sim	Nao	Nao		Nao		2	1	1	2	2	2	2	2	2	99	18012012	79	1.61	36	120080	65	Nao	Nao	Nao	Nao	2	6.1	0	0	2	40.9	13	91	196	54.6	52.1	517
249	HBOG-249	23-08-2012	M	31	Vive Maritalmente	Taxista	Nao	Primario	Sim	Nao	Nao	Sim	Nao	Nao		Nao		2	1	2	2	1	2	3	1	99	99	9082012	61	171	36.4	122074	80	Nao	Nao	Nao	Nao	2	6.1	0	0	3	44.8	11.9	94	150	26.5	47.5	193
168	HBOG-164	31-07-2012	F	33	Solteiro	Empregada Domestica	Nao	Primario	Nao	Nao	Nao	Sim	Nao	Nao		Nao		2	2	2	2	2	2	2	3	2	99	24072012	55	157	36.1	126081	82	Nao	Nao	Nao	Nao	1	6.1	0	0	3	50.4	13	77	263	14.5	22	122
7	HBOG-028	06-06-2012	M	42	Divorciado	serralheiro	Nao	Primario	Sim	Nao	Nao	Nao	Nao	Nao		Nao		2	1	2	2	1	1	1	3	2	99	24052012	48.4	1.69	36.2	127079	63	Nao	Nao	Nao	Nao	3	6.1	0	0	2	31.8	12.7	104	173	52.2	56.2	237
66	HBOG-062	18-06-2012	M	34	Vive Maritalmente	Cozinheiro	Nao	Secundario	Sim	Nao	Nao	Sim	Nao	Nao		Nao		2	2	2	2	2	2	2	2	2	99	18042012	72.2	1.74	36.2	140100		Nao	Nao	Nao	Nao	3	6.2	0	0	3	53.9	13.2	92.7	150	18.7	29.1	257
383	HBOG-388	25-10-2012	M	40	Vive Maritalmente	Pintor	Nao	Primario	Sim	Nao	Sim	Sim	Sim	Nao		Nao		2	2	2	2	2	2	2	3	2	99	9102012	59.3	171	36.5	146101	68	Nao	Nao	Nao	Nao	2	6.2	0	0	3	47.8	14.6	98	258	36.9	48.9	201
172	HBOG-169	08-01-2012	F	46	Casado	Cozinheira	Nao	Secundario	Nao	Nao	Nao	Nao	Nao	Nao		Nao		2	2	1	2	2	2	2	1	2	2	1072011	57.5	159	36	140090		Nao	Nao	Nao	Nao	1	6.2	0	0	2	30.5	14.1	99	282	17.2	26.7	562
199	HBOG-196	08-10-2012	F	20	Solteiro	Domestica		Analfabeto	Sim	Nao	Nao	Sim	Nao	Nao		Nao		2	2	2	2	2	2	2	3	99	99	26072012	72.5	164	37.2	114078	82	Nao	Nao	Nao	Nao	3	6.3	0	0	2	38.3	9.7	82	390	26.2	29.4	454
84	HBOG-080	26-06-2012	M	29	Vive Maritalmente	Ajudante de Construção Civil		Secundario	Sim	Nao	Nao	Sim	Nao	Nao		Nao		2	2	2	2	2	2	2	3	2	99	4062012	70.6	1.81	36.3	120070	92	Nao	Nao	Nao	Nao	2	6.3	0	0	3	54.4	13.1	84	325	13.6	20.5	325
384	HBOG-389	10-02-2012	M	42	Vive Maritalmente	Segurança	Nao	Primario	Sim	Nao	Nao	Nao	Nao	Nao		Nao		2	2	2	2	2	2	2	1	2	99	6092012	56.2	165	35.9	124074	61	Nao	Nao	Nao	Nao	1	6.3	0	0	3	48.7	15.7	97	260	53.3	47.2	180
35	HBOG-031	06-07-2012	M	38	Viuvo	Pedreiro	Nao	Secundario	Nao	Nao	Nao	Sim	Nao	Nao		Nao		2	2	2	2	2	2	2	1	2	99	29112010	57.5	1.7	35.3	13783	52	Nao	Nao	Nao	Nao	3	6.4	0	0	2	38.6	13.4	105	241	42.3	36.5	425
64	HBOG-060	15-06-2012	M	29	Vive Maritalmente	Agricultor	Nao	Secundario	Sim	Nao	Nao	Sim	Nao	Nao		Nao		2	2	1	2	2	2	2	2	2	99	24122010	94.6	1.87	35.6	128082	81	Nao	Nao	Nao	Nao	2	6.5	0	0	3	50.6	15.7	90	108	34.6	49.7	249
69	HBOG-065	19-06-2012	M	38	Vive Maritalmente	Motorista	Nao	Secundario	Nao	Nao	Nao	Sim	Nao	Nao		Nao		2	1	2	2	1	2	2	1	2	99	29052012	71	1.62	36.5	120080	90	Nao	Nao	Nao	Nao	1	6.5	0	0	3	52.1	14.1	95	332	27.5	27.9	553
157	HBOG-153	27-07-2012	F	33	Vive Maritalmente	Domestica	Nao	Analfabeto	Nao	Nao	Nao	Nao	Nao	Nao		Nao		2	1	2	2	2	2	2	3	2	99	99992010	52	154	35.8	175115		Nao	Nao	Nao	Nao	1	6.6	0	0	4	53.5	16.2	96	286	21.7	22.4	745
92	HBOG-088	07-06-2012	F	67	Casado	Tesoureiro	Nao	Analfabeto	Sim	Nao	Nao	Nao	Nao	Nao		Nao		2	2	2	2	2	2	2	1	2	99	5062012	55.5	1.85	35.8	140090	72	Nao	Nao	Nao	Nao	2	6.6	0	0	4	63.2	13.8	95	192	43.8	35.3	379
269	HBOG-270	29-08-2012	F	28	Solteiro	Domestico	Nao	Primario	Nao	Nao	Nao	Nao	Nao	Nao		Nao		2	2	1	2	2	2	2	3	2	99	13082012	74	166	37.2	100070	96	Nao	Nao	Nao	Nao	3	6.7	0	0	3	46.5	17.9	91	254	45.4	51.2	530
274	HBOG-277	09-03-2012	M	28	Vive Maritalmente	Pedreiro	Nao	Primario	Sim	Nao	Nao	Sim	Nao	Nao		Nao		2	2	2	2	2	2	2	2	99	99	14082012	59.1	170	36.1	141090	99	Nao	Nao	Nao	Nao	1	6.8	0	0	3	48.5	23.5	101	170	31.4	47.9	204
426	CSPC-014	22-08-2012		30	Vive Maritalmente	Guarda	Nao	Primario	Nao	Nao	Nao	Nao	Nao	Nao		Nao		2	1	2	2	1	1	3	1	2	99	8062012	64.8	165	36.3	110080	68	Nao	Nao	Nao	Nao	1	6.8	0	0	3	47.6	13	83.5	215	22.95	16.09	860
268	HBOG-269	28-08-2012	M	30	Vive Maritalmente	Auxiliar Industrial	Nao	Secundario	Sim	Nao	Nao	Nao	Sim	Nao		Nao		2	2	1	2	2	2	2	2	99	99	2072012	66	173	36.8	161089	119	Nao	Nao	Nao	Nao	2	7	0	0	3	39.5	13.5	88	272	32.1	52.8	76
212	HBOG-211	15-08-2012	M	34	Vive Maritalmente	Pedreiro		Primario	Sim	Nao	Nao	Sim	Nao	Nao		Nao		2	2	2	2	2	2	2	1	2	99	1062011	73	173	36.4	110080	98	Nao	Nao	Nao	Nao	2	7.2	0	0	2	21.1	11.1	78	248	110.8	97.4	282
390	HBOG-395	10-03-2012	M	30	Vive Maritalmente		Nao	Primario	Nao	Nao	Nao	Sim	Sim	Nao		Nao		2	2	2	2	2	2	2	3	2	99	11092012	65.3	185	36.3	111077	127	Nao	Nao	Nao	Nao	1	7.3	0	0	2	29.8	14.1	81	219	26.5	39
169	HBOG-165	31-07-2012	F	37	Vive Maritalmente	Empregada Domestica	Nao	Analfabeto	Nao	Nao	Nao	Nao	Nao	Nao		Nao		2	2	2	2	2	2	2	3	2	99	18042011	47.5	156	36.1	120080	82	Nao	Nao	Nao	Nao	2	7.4	0	0	3	34.6	7.2	68	209	38.7	54.8	393
232	HBOG-231	22-08-2012	F	47	Vive Maritalmente	Empregada Domestica	Nao	Primario	Nao	Nao	Nao	Nao	Sim	Nao		Nao		2	2	2	2	2	2	2	1	2	99	6082012	57	157	36.4	145089	77	Nao	Nao	Nao	Nao	1	7.4	0	0	2	32.6	7.5	128.9	189	22.04	22.04	742
329	HBOG-332	13-09-2012	M	31	Vive Maritalmente	Motorista	Nao	Primario	Sim	Nao	Sim	Nao	Sim	Nao		Nao		2	1	1	99	2	1	3	1	2	99	31082012	73	180	36.3	133076	69	Nao	Nao	Nao	Nao	2	7.6	0	0	4	10.6	11.8	85	305	24.5	30	467
121	HBOG-117	16-07-2012	F	25	99	Domestica	Nao	Secundario	Nao	Nao	Nao	Nao	Sim	Nao		Nao		2	2	2	2	2	2	2	1	2	99	25062012	49	1.65	36.8	123088	89	Nao	Nao	Nao	Nao	1	7.7	0	0	2.6	66.1	24.1	88	52	15.6	25	1115
391	HBOG-396	10-03-2012	F	18	Vive Maritalmente	Estudante	3	Secundario	Nao	Nao	Nao	Sim	Nao	Nao		Nao		2	2	1	2	2	2	2	1	2	99	24082012	71	162	36.6	129083	107	Nao	Nao	Nao	Nao	1	7.7	0	0	4	44.9	12.6	89	277	18.5	30.3	1012
534	CSPC-294	23-10-2012	F	43	Viuvo	Domestica	Nao	Primario	Nao	Nao	Nao	Nao	Nao	Nao		Nao		2	2	2	2	2	2	2	3	2	99	2102012	59.5	157	36.2	123083	92	Nao	Nao	Nao	Nao	2	7.7	0	0	2	26.3	10.9	94	241	16	10	219
347	HBOG-352	18-09-2012	F	40	Vive Maritalmente	Vendedora	Nao	Analfabeto	Nao	Nao	Nao	Nao	Nao	Nao		Nao		2	2	2	2	2	2	2	3	2	99	31082012	59	153	36.3	174077	66	Nao	Nao	Nao	Nao	1	7.9	0	0	2	24.4	11.3	-85.8	202	23.4	41.1	460
535	CSPC-343	14-09-2012	F	49	Vive Maritalmente	Vendedora	Nao	Analfabeto	Nao	Nao	Nao	Sim	Nao	Sim	1998	Nao		2	2	2	2	2	2	2	1	2	99	27082012	70.3	163	36.2	181101	75	Nao	Nao	Nao	Nao	1	8.2	0	0	1	10.5	6	94	208	16	20.6	130
91	CSPC-087	22-10-2012	F	18	Solteiro	Estudante		Primario	Nao	Nao	Sim	Nao	Sim	Nao		Nao		2	2	1	2	2	2	2	3	1	99	12032012	62.5	1.59	36.6	151104	78	Nao	Nao	Nao	Nao	1	8.2	0	0	4	42.9	10.9	93	371	13.5	31.3	749
257	HBOG-258	24-08-2012	M	23	Solteiro	Comerciante	Nao	Analfabeto	Sim	Nao	Sim	Sim	Nao	Nao		Nao		2	1	1	2	2	2	3	3	1	99	11072011	59.5	163	36.8	153076	90	Nao	Nao	Nao	Nao	1	8.2	0	0	2	26.3	15.5	98	252	67.6	63.8	609
224	HBOG-223	21-08-2012	F	51	Casado	Tecnica Agraria	Nao	Secundario	Sim	Nao	Sim	Sim	Nao	Sim	1991	Nao		2	2	2	2	2	2	2	2	2	99	8082012	79	161	36.4	120079	82	Nao	Nao	Nao	Nao	1	8.3	0	0	3	38.2	13.4	78	280	38.4	18.8	1827
225	HBOG-224	21-08-2012	F	49	Vive Maritalmente	Guarda	Nao	Primario	Sim	Nao	Sim	Nao	Nao	Nao		Nao		2	1	2	2	1	2	3	1	2	99	1012009	82	165	36.4	186102	82	Nao	Nao	Nao	Nao	1	8.4	0	0	4	41.8	15.2	99	298	76.4	60.5	667
349	HBOG-354	18-09-2012	F	39	Casado	Cozinheira	Nao	Primario	Nao	Nao	Nao	Sim	Nao	Sim	2012	Nao		2	2	2	2	2	2	2	3	2	99	25082012	52	162	36.5	98064	81	Nao	Nao	Nao	Nao	3	8.6	0	0	3	30.9	9.6	79	170	27.9	46.7	552
275	HBOG-278	09-03-2012	F	42	Vive Maritalmente	Domestica	Nao	Primario	Nao	Nao	Nao	Nao	Nao	Nao		Nao		2	2	2	2	2	2	2	3	2	99	16082012	78.5	163	36.8	111075	69	Nao	Nao	Nao	Nao	1	8.7	0	0	4	45.9	22.2	74	243	17.9	22.8	508
399	HBOG-405	10-05-2012	M	38	Solteiro	Segurança	Nao	Secundario	Nao	Nao	Nao	Nao	Nao	Nao		Nao		2	2	1	2	2	2	1	3	2	99	14092012	50	168	36.4	105079	94	Nao	Nao	Nao	Nao	3	8.8	0	0	6.5	73.3	11.8	104	87	14.7	29.7	279
368	HBOG-373	27-09-2012	F	29	Solteiro	Empregada Domestica	Nao	Primario	Nao	Nao	Nao	Sim	Nao	Nao		Nao		2	2	2	2	2	2	2	3	2	99	4092012	61	159	36.2	143083	104	Nao	Nao	Nao	Nao	2	8.9	0	0	3	30.1	10.4	91	297	24.3	36	379
236	HBOG-235	22-08-2012	F	29	Vive Maritalmente	Domestica	Nao	Primario	Nao	Nao	Nao	Nao	Nao	Nao		Nao		2	2	2	2	2	2	2	3	2	99	18042012	56.5	154	35.8	120084	89	Nao	Nao	Nao	Nao	2	8.9	0	0	5.8	65.6	18.9	97	157	27	39.4	408
250	HBOG-251	23-08-2012	M	34	Vive Maritalmente	Negociante	Nao	Primario	Sim	Nao	Nao	Sim	Sim	Nao		Nao		2	2	1	2	2	2	2	1	99	99	16012012	52	169	36	108066	92	99				3	8.9	0	0	2	20.5	9.7	71	519	25.1	47	324
504	CSPC-093	14-09-2012	M	23	99	Desempregada		Secundario	Sim	Nao	Nao	Sim	Nao	Nao		Nao		2	1	2	2	1	1	2	3	2	99	7092012	57	160	36.5	110090	68	Nao	Nao	Nao	Nao	1	9	0	0	1	14.8	13.2	97.9	373
411	HBOG-418	30-10-2012	M	39	Vive Maritalmente	Guarda (Policia)	Nao	Secundario	Sim	Nao	Nao	Nao	Nao	Nao		Nao		2	1	2	2	2	1	3	2	2	99	3102012	50.5	178	36.6	170147	99	Nao	Nao	Nao	Nao	1	9.1	0	0	3	34.3	10.3	100.3	220	51.63	51.16	209
310	HBOG-314	09-11-2012	F	25	Solteiro	Domestica	Nao	Primario	Nao	Nao	Sim	Nao	Nao	Nao		Nao		2	2	1	2	2	2	2	1	2	99	22082012	57	151	36.2	163100	100	Nao	Nao	Nao	Nao	2	9.2	0	0	3	33.1	12	89	232	20.5	22.7	669
331	HBOG-334	14-09-2012	F	19	Vive Maritalmente	Empregada Domestica	Nao	Primario	Sim	Nao	Nao	Sim	Sim	Nao		Nao		2	1	2	2	1	2	2	3	1	99	27082012	58	153	36.4	139067	80	Nao	Nao	Nao	Nao	1	9.6	0	0	3	28.4	5.1	73	259	8	23.1	674
309	HBOG-313	09-11-2012	F	25	Vive Maritalmente	Domestica	Nao	Primario	Nao	Nao	Nao	Sim	Nao	Sim	2011	Nao		2	2	2	2	2	2	2	2	2	99	21082012	49.5	161	37.2	121078	91	Nao	Nao	Nao	Nao	3	9.6	0	0	4	38.6	11.1	85	446	20.2	29.3	731
197	HBOG-194	08-10-2012	F	55	Vive Maritalmente	Motorista	Nao	Primario	Sim	Nao	Sim	Sim	Nao	Nao		Nao		2	2	2	2	2	2	2	1			28072012	95	185	35.8	180110	82	Nao	Nao	Nao	Nao	2	10.2	0	0	7	64.9	11.9	92	32	42.8	82	431
369	HBOG-374	27-09-2012	F	30	Solteiro	Domestica	Nao	Secundario	Nao	Nao	Nao	Nao	Nao	Nao		Nao		2	2	2	2	2	2	1	3	2	99	10092012	70	166	37.1	129082	87	Nao	Nao	Nao	Nao	1	10.5	0	0	4	43.2	14.9	82	364	15.9	18.7	432
276	HBOG-279	09-04-2012	F	34	Vive Maritalmente	Vendedeira	Nao	Primario	Nao	Nao	Nao	Sim	Nao	Nao		Nao		2	2	2	2	2	2	2	3	99	99	12032012	82	161	36.4	138089	111	Nao	Nao	Nao	Nao	1	10.9	0	0	5.2	47.9	23.8	100	150	1.4	0.7	464
85	HBOG-081	28-06-2012	F	48	Vive Maritalmente	Domestica	Nao	Primario	Nao	Nao	Nao	Sim	Nao	Sim	1985	Nao		2	2	2	2	2	2	2	1	2	99	10032011	60	1.78	36.4	120070	68	Nao	Nao	Nao	Nao	3		0	0	3	55.3	10.5	86	180	22.7	33.4	398
102	HBOG-098	07-10-2012	F	26	Solteiro	Domestica	Nao	Secundario	Nao	Nao	Nao	Nao	Nao	Nao		Nao		2	2	1	2	2	2	2	2	2	99	99072012	63.5	1.6	35.6	110080	80	Nao	Nao	Nao	Nao	3	1.9	0.5	26.3	1	51.2	10.3	87	236	11.5	26.6	117
11	HBOG-024	06-05-2012	F	38	Vive Maritalmente	Vendedora	Nao	Secundario	Nao	Nao	Nao	Sim	Nao	Nao		Nao		2	2	2	2	2	2	2	3	2	99	15052012	130	1.75	36.3	116088	97	Nao	Nao	Nao	Nao	1	1.7	0.6	31.6	0.4	25	11.8	93	136	38.9	56.3	56
319	HBOG-322	09-12-2012	M	44	Vive Maritalmente	Auxiliar Administrativo	Nao	Secundario	Nao	Nao	Nao	Nao	Nao	Nao		Nao		2	2	1	2	2	2	2	2	2	99	9092010	67.5	171	36.6	149086	62	Nao	Nao	Nao	Nao	1	3.1	0.6	18.2	2	68.3	13.6	90	111	27	45.8	469
410	HBOG-417	30-12-2012	F	58	Solteiro	Domestica	Nao	Primario	Nao	Nao	Nao	Nao	Nao	Sim	1987	Nao		2	2	2	2	2	2	1	3	2	99	1102012	59	151	36.1	130087	81	Nao	Nao	Nao	Nao	1	1.9	0.7	37.1	1	37.7	10.8	89.9	192	31.55	35.33	29
370	HBOG-375	27-09-2012	F	30	Solteiro	Domestica	Nao	Secundario	Nao	Nao	Nao	Nao	Nao	Sim		Nao		2	2	1	2	2	2	2	1	99	99	12072011	65	153	36.4	109063	84	Nao	Nao	Nao	Nao	1	1.6	0.8	49.9	1	43.9	10	95	74	14.5	21.1	555
218	HBOG-217	16-08-2012		28	Vive Maritalmente	Segurança		Primario	Sim	Nao	Sim	Nao	Sim	Nao		Nao		2	2	1	2	1	1	1	1	2	99	99012012	63	170	35.5	110070	96	99				1	2.3	0.8	32.9	1	44.1	15.6	94	66	42.6	37	426
291	HBOG-295	09-05-2012	F	32	Vive Maritalmente	Vendedeira	Nao	Primario	Nao	Nao	Sim	Nao	Nao	Nao		Nao		2	2	1	2	2	2	2	2	2	99	14082012	60	158	36.4	144097	80	Nao	Nao	Nao	Nao	1	2.6	0.8	32.4	1	38.1	10.4	99	173	137.6	339.5	68
261	HBOG-262	28-08-2012	M	30	Vive Maritalmente	Estudante	Nao	Primario	Nao	Nao	Nao	Sim	Nao	Nao		Nao		2	1	2	2	2	1	3	3	99	99	28072012	47	166	35.8	88069	87	Nao	Nao	Nao	Nao	3	3.13	0.8	25.5	2	50.8	13.8	81.2	47	148.4	109.2	94
23	HBOG-012	30-05-2012	F	20	Vive Maritalmente	Domestica	Nao	Primario	Nao	Nao	Nao	Sim	Nao	Nao		Nao		2	2	2	2	2	2	2	2	2	99	19102010	43.5	1.57	36.6	124094	78	Nao	Nao	Nao	Nao	1	3.3	0.8	25.4	2	50	11.2	86	184	23.2	21.8	420
124	HBOG-120	17-07-2012	F	32	Vive Maritalmente	Domestica	Nao	Primario	Nao	Nao	Nao	Nao	Nao	Nao		Nao		2	2	1	2	2	2	2	2	2	99	99992009	51	1.61	36.2	140089	81	Nao	Nao	Nao	Nao	3	3.5	0.8	23.4	1	33.5	11.4	72	193	26.6	29.1	405
314	HBOG-318	09-12-2012	M	33	Vive Maritalmente	Ladrilhador	Nao	Secundario	Nao	Nao	Nao	Sim	Nao	Nao		Nao		2	2	1	2	2	2	2	2	2	99	15082012	66.5	159	37.2	122052	77	Nao	Nao	Nao	Nao	3	4	0.8	20.1	2	60	14.1	83	167	27.5	29.2	170
279	CPSC-282	26-10-2012	F	30	Solteiro	Empregada Domestica	Nao	Analfabeto	Nao	Nao	Sim	Sim	Nao	Nao		Nao		2	2	2	2	2	2	1	3	2	99	9102012	50.2	159	36.5	104071	103	Nao	Nao	Nao	Nao	1	1.8	0.9	53.7	0	21.1	10.1	91	130	60.3	100	15
487	CSPC-076	07-06-2012	F	55	Viuvo	Domestica		Primario	Sim	Nao	Nao	Sim	Nao	Nao		Nao		2	2	1	2	2	2	1	3	2	99	15052012	98	160	36	150100	78	Nao	Nao	Nao	Nao	1	3.1	0.9	29.4	2	57.8	10.9	75.9	150	18	30	504
371	CSPC-376	26-10-2012	F	32	Vive Maritalmente	E. Domestica	Nao	Primario	Nao	Nao	Nao	Sim	Nao	Nao		Nao		2	2	2	2	2	2	2	3	2	99	10102012	65.8	155	35.9	135087	74	Nao	Nao	Nao	Nao	1	3.7	0.9	24.3	2	46.5	9.6	80	172	14.1	28.5	362
373	HBOG-378	27-09-2012	M	30	Vive Maritalmente	Servente	Nao	Primario	Nao	Nao	Nao	Sim	Nao	Nao		Nao		2	2	2	2	2	2	2	1	2	99	20082012	48.8	155	37	132094	99	Nao	Nao	Nao	Nao	3	2.3	1	41.1	1	41.3	16.9	84	213	45.3	52.2	23
136	HBOG-133	23-07-2012	F	29	Vive Maritalmente	Domestica	Nao	Primario	Nao	Nao	Sim	Nao	Nao	Nao		Nao		2	2	2	2	2	2	2	3	2	99	10042012	63.6	1.59	36.1	132087	97	Nao	Nao	Nao	Nao	2	2.6	1	41.4	1	40.5	11.9	90	173	18.4	28.8	355
78	HBOG-074	20-06-2012	F	25	Solteiro	Domestica/ Estudante	Nao	Secundario	Nao	Nao	Nao	Nao	Nao	Nao		Nao		2	1	1	2	2	2	2	3	2	99	6052010	62	1.5	35.6	130090	96	Nao	Nao	Nao	Nao	1	3.1	1	31.8	2	55.5	11.5	82	270	40.1	45.3	705
320	HBOG-323	09-12-2012	F	34	Vive Maritalmente	Domestica	Nao	Primario	Sim	Nao	Nao	Sim	Nao	Nao		Nao		2	2	1	2	2	2	2	1	2	99	27062011	54.5	151	36.2	138108	78	Nao	Nao	Nao	Nao	2	3.4	1	28.3	2	47.7	12.9	83	190	14.7	31.1	384
538	HBOG-401	10-05-2012	F	41	Vive Maritalmente	E. Domestica	Nao	Primario	Nao	Nao	Nao	Nao	Nao	Nao		Nao		2	2	1	2	2	2	2	2	2	99	23112011	49.5	167	36.4	138089	107	Nao	Nao	Nao	Nao	1	3.9	1	27.3	2	55.4	13.3	87	171	25.2	28.2	1177
122	HBOG-118	16-07-2012	M	36	Vive Maritalmente	Cabelereiro	Nao	Secundario	Sim	Nao	Nao	Nao	Sim	Nao		Nao		2	2	2	2	2	2	2	1	2	99	25062012	57.2	1.71	36	136084	62	Nao	Nao	Nao	Nao	3	5.1	1	18.2	3	61.3	18	93	175	23.7	34.2	832
247	HBOG-247	23-08-2012	M	52	Vive Maritalmente	Desempregado	Nao	Secundario	Nao	Nao	Nao	Nao	Nao	Sim	2000	Nao		2	2	2	2	2	2	2	3	2	99	25052012	66	166	36.4	123079	55	Nao	Nao	Nao	Nao	1	2.48	1.09	33.5	1	43.9	11.3	97.1	154	19.5	29.4	172
401	HBOG-408	09-11-2012	F	23	Vive Maritalmente	Vendedora	Nao	Secundario	Nao	Nao	Nao	Nao	Nao	Nao		Nao		2	2	2	2	2	2	1	3	2	99	21092012	60.1	165	36.5	105078	71	Nao	Nao	Nao	Nao	2	2.8	1.1	37.7	2	53.9	7.3	66	348	7.6	16.7	408
438	CSPC-026	24-08-2012	M	28	Vive Maritalmente	Guarda	Nao	Primario	Nao	Nao	Nao	Sim	Nao	Nao		Nao		2	2	2	2	2	1	2	1	2	99	99992012	47	158	36.7	120080	88	Nao	Nao	Nao	Nao	99	2.9	1.1	37	1	35.2	11.9	80.2	100	9.71	6.76	224
133	HBOG-130	19-07-2012	M	42	Vive Maritalmente	Tecnico Industrial		Secundario	Sim	Nao	Nao	Nao	Nao	Nao		Nao		2	2	2	2	2	2	2	1	2	99	18072012	62	1.84	36	110070	94	Nao	Nao	Nao	Nao	2	3.1	1.1	33.8	1	26.3	10.5	93	236	44.3	29.8	1
323	HBOG-326	09-12-2012	M	37	Vive Maritalmente	Vendedor	Nao	Primario	Nao	Nao	Nao	Nao	Nao	Nao		Nao		2	2	1	2	2	2	2	2	99	99	1022010	83.5	179	37.2	133082	74	Nao	Nao	Nao	Nao	2	3.1	1.1	35.6	1	45.4	13.9	86	177	21	26.9	328
178	HBOG-175	08-02-2012	F	35	Solteiro	Comerciante	Nao	Primario	Nao	Nao	Nao	Sim	Nao	Nao		Nao		2	2	1	2	2	2	2	2	2	99	6072012	57.5	166	36.2	124074	68	Nao	Nao	Nao	Nao	2	3.2	1.1	31.9	1	45.1	10.3	83	227	18.1	24.4	302
171	HBOG-167	08-01-2012	F	45	Vive Maritalmente	Cozinheira	Nao	Secundario	Nao	Nao	Sim	Nao	Nao	Nao		Nao		2	2	1	2	2	2	2	3	2	99	12072012	68	160	36.5	164105	86	Nao	Nao	Nao	Nao	2	3.3	1.1	32.2	1	27.4	12.2	92	194	40.1	79.3	104
376	HBOG-381	28-09-2012	F	46	Solteiro	Domestica	Nao	Secundario	Nao	Nao	Nao	Nao	Nao	Nao		Nao		2	2	1	2	2	2	1	3	2	99	99992010	65	162	36.4	116070	75	Nao	Nao	Nao	Nao	3	3.5	1.1	32	2	44.6	11.7	94	239	27.1	28.8	572
109	HBOG-105	07-12-2012	M	32	Solteiro	Sgurança	Nao	Primario	Sim	Nao	Nao	Nao	Nao	Nao		Nao		2	1	2	2	2	1	2	2	1	99	11072012	47.8	1.85	36.2	110080	68	Nao	Nao	Nao	Nao	1	4.4	1.1	24.3	2	57.5	13.6	89	169	27.2	55.6	754
282	HBOG-285	09-04-2012	F	37	Solteiro	Domestica	Nao	Primario	Nao	Nao	Nao	Nao	Nao	Nao		Nao		2	2	2	2	2	2	1	3	2	99	24082012	61	161	36.8	115082	84	Nao	Nao	Nao	Nao	2	5.3	1.1	20.8	2	47.4	12.1	100	230	14	25.9	413
219	HBOG-218	17-08-2012	M	60	Vive Maritalmente	Conselho Municipal	Nao	Primario	Sim	Nao	Nao	Sim	Nao	Nao		Nao		2	2	2	2	2	2	2	3	2	99	20072012	50.5	155	36.2	152099	112	Nao	Nao	Nao	Nao	2	2.4	1.2	49.1	0.5	19.9	9.6	108	746	39.6	40.2	28
298	HBOG-302	09-06-2012	M	54	Solteiro	Desempregado	Nao	Primario	Sim	Nao	Nao	Nao	Nao	Nao		Nao		2	2	2	2	2	2	1	3	2	99	17082012	50	174	37.2	111094	122	Nao	Nao	Nao	Nao	3	2.6	1.2	44	1	40	9.9	95	177	59.9	69.7	39
188	HBOG-185	08-07-2012	F	28	Vive Maritalmente	Segurança	Nao	Secundario	Nao	Nao	Nao	Nao	Nao	Nao		Nao		2	2	1	2	2	2	2	2	2	99	1082012	73	181	36.3	107062	68	Nao	Nao	Nao	Nao	2	2.6	1.2	46.2	1	45.6	10.3	71	132	14.9	27.2	321
285	HBOG-288	09-04-2012	F	36	Solteiro	Estudante	Nao	Universitrio	Sim	Nao	Nao	Sim	Nao	Nao		Nao		2	2	1	2	2	2	2	1	2	99	19092010	68	168	37.2	117077	68	Nao	Nao	Nao	Nao	1	3.1	1.2	40.3	2	47.4	11.9	80	164	16.7	21.6	446
117	HBOG-113	07-12-2012	F	20	Solteiro	Estudante	Nao	Secundario	Nao	Nao	Sim	Nao	Sim	Nao		Nao		2	2	1	2	2	2	2	3	2	99	15022011	61	1.62	36.2	120050		Nao	Nao	Nao	Nao	1	3.2	1.2	39.2	2	45.4	13.5	98	232	21.1	24.9	387
389	HBOG-394	10-02-2012	M	28	Vive Maritalmente	Ajudante armazem	Nao	Primario	Sim	Nao	Nao	Sim	Nao	Nao		Nao		2	1	1	2	2	2	3	3	2	99	28022012	76	184	36.5	123072	84	Nao	Nao	Nao	Nao	2	3.4	1.2	34.5	1	37.6	14.6	93	282	44.4	36.3	559
497	CSPC-086	09-12-2012	F	44	Casado	Comerciante		Primario	Nao	Nao	Nao	Sim	Nao	Sim	2002	Nao		2	2	1	2	2	2	2	2	2	99	7052012	77	152	36.5	120070		Nao	Nao	Nao	Nao	1	3.6	1.2	33.7	2	53.8	13.1	87.1	170	41	40	161
427	CSPC-015	22-08-2012	F	58	Vive Maritalmente	Vendedeira	Nao	Primario	Nao	Nao	Nao		Sim	Nao		Nao		2	2	2	2	2	2	2	3	2	99	27082012	65	162	36.5	130080	88	Nao	Nao	Nao	Nao	2	3.9	1.2	30.1	2	44.5	11.7	80.2	167	17.37	13.44	285
470	CSPC-059	09-03-2012	F	47	Vive Maritalmente	Estudante	Nao	Secundario	Nao	Nao	Sim	Nao	Nao	Nao		Nao		2	2	2	2	2	2	2	3	2	99	6032010	72	161	36.6	110080	98	Nao	Nao	Nao	Nao	1	4	1.2	47.2	2	47.2	12.4	96.6	174	21.63	17.15	366
229	HBOG-228	22-08-2012	F	30	Solteiro	Desempregada	Nao	Primario	Nao	Nao	Nao	Nao	Nao	Nao		Nao		2	2	2	2	2	2	2	2	2	99	14082012	47	157	36.6	160102	114	Nao	Nao	Nao	Nao	3	4.04	1.2	29.7	2	59.4	9.9	80.3	251	19.5	27.4	538
400	HBOG-407	09-11-2012	F	49	Vive Maritalmente	E. Domestica	Nao	Primario	Sim	Nao	Nao	Sim	Sim	Nao		Nao		2	2	1	2	2	2	2	2	2	99	20092012	65.6	167	36.3	135082	63	Nao	Nao	Nao	Nao	1	4.5	1.2	27.6	3	57.4	10.5	89	281	27.3	45.6	612
301	HBOG-305	09-10-2012	M	31	Vive Maritalmente	Vigilante	Nao	Primario	Sim	Nao	Nao	Nao	Nao	Nao		Nao		2	2	1	2	2	2	2	2	2	99	24082012	56.5	158	36.5	110080	68	Nao	Nao	Nao	Nao	1	4.7	1.2	25.3	3	55.3	13.6	76	124	27.3	27.1	385
183	HBOG-180	25-10-2012	F	31		Domestica	Nao	Primario	Nao	Nao	Nao	Nao	Nao	Nao		Nao		2	2	2	2	2	2	1	3	2	99	9102012	62.5	153	36.1	115087	87	Nao	Nao	Nao	Nao	1	4.8	1.2	23.7	3	56.7	10.9	79	381	17.8	22.1	505
506	CSPC-095	24-09-2012	F	45	Vive Maritalmente	Domestica	Nao	Analfabeto	Nao	Nao	Sim	Nao	Nao	Nao		Nao		2	2	2	2	2	2	2	3	2	99	18092012	89	160	36.5	120080	72	Nao	Nao	Nao	Nao	2	7.1	1.2	16.7	3	45.2	13.9	91.4	239	16	17	597
259	HBOG-260	28-08-2012	F	25	Vive Maritalmente	Domestica	3	Primario	Nao	Nao	Sim	Sim	Nao	Sim	2003	Nao		2	2	1	2	2	2	2	2	99	99	27072012	72.5	170	36.4	110070	65	Nao	Nao	Nao	Nao	3	3.67	1.28	34.8	1	37.6	10.9	79.6	180	18.8	26.6	517
217	HBOG-216	16-08-2012	M	27	Vive Maritalmente	Canalizador	Nao	Secundario	Nao	Nao	Nao	Nao	Nao	Nao		Nao		2	1	1	1	2	2	2	1	2	99	1082012	63	162	36.6	120090	86	Nao	Nao	Nao	Nao	3	5.52	1.28	23.3	3	62.5	13.5	79.5	215	17.7	24.8	558
38	HBOG-034	06-07-2012	F	45	Divorciado	Vendedora		Secundario	Sim	Nao	Nao	Sim	Nao	Nao		Nao		2	2	1	2	2	2	2	3	2	99	14052012	57.4	1.55	36.2	123082	76	Nao	Nao	Nao	Nao	2	2.7	1.3	47.6	1	29.5	11.3	90	193	13.8	29.2	96
18	HBOG-017	22-10-2012	F	38	Vive Maritalmente	Domestico	Nao	Primario	Nao	Nao	Nao	Nao	Nao	Nao		Nao		2	2	2	2	2	2	2	3	2	99	17102012	65	1.55	36.5	11271	80	Nao	Nao	Nao	Nao	2	2.7	1.3	50.6	1	35.4	10.7	90	262	25.4	33.6	141
489	CSPC-078	09-06-2012	F	40	Vive Maritalmente	Domestica		Primario	Sim	Nao	Nao	Nao	Nao	Nao		Nao		2	2	2	2	1	1	3	3	2	99	99992010	66	165	36.5	120070	89	Nao	Nao	Nao	Nao		3.2	1.3	38.8	1	32.6	9.8	91.1	162	32.46	21.74	236
101	HBOG-097	07-10-2012	F	26	Vive Maritalmente	Domestica	Nao	Primario	Nao	Nao	Nao	Nao	Nao	Nao		Nao		2	2	1	2	2	2	2	1	2	99	99062012	50	1.61	36.2	119069	62	Nao	Nao	Nao	Nao	2	3.2	1.3	40.7	2	46.1	7.5	67	184	20.9	36.5	91
428	CSPC-016	22-08-2012	F	27	Vive Maritalmente	Domestica		Secundario	Sim	Nao	Sim	Nao	Sim	Nao		Nao		2	2	2	2	2	2	2	1	2	99	20082012	60.6	151	36	100060	84	Nao	Nao	Nao	Nao	1	4	1.3	33.5	2	56.9	10.5	78.6	139	16.65	14.47	480
227	HBOG-226	21-08-2012	F	30	Vive Maritalmente	Domestica	Nao	Primario	Nao	Nao	Nao	Nao	Nao	Nao		Nao		2	2	2	2	2	2	2	1	2	99	24032011	47.5	164	37	103068	80	Nao	Nao	Nao	Nao	1	4.2	1.3	30.4	2	42.6	11.7	85	169	22.7	33.1	449
321	HBOG-324	09-12-2012	F	35	Vive Maritalmente	Empregada domestica	Nao	Primario	Nao	Nao	Sim	Sim	Nao	Nao		Nao		2	2	1	2	2	2	2	1	2	99	9112011	68.5	155	36.8	136094	82	Nao	Nao	Nao	Nao	3	4.5	1.3	28.7	2	56.3	13	83	194	48.4	47.7	642
51	HBOG-047	06-12-2012	F	24	Casado	Ajudante de Massariqueiro	Nao	Secundario	Sim	Nao	Nao	Sim	Nao	Nao		Nao		2	1	1	2	2	2	3	1	2	99	1062012	58	1.55	35.8	130076	65	Nao	Nao	Nao	Nao	1	5.1	1.3	25.1	3	52.6	12.6	93	161	16.8	21.6	591
59	HBOG-055	14-06-2012	F	41	Vive Maritalmente	Domestica	Nao	Primario	Nao	Nao	Nao	Sim	Nao	Nao		Nao		2	2	1	2	2	2	2	1	2	99	99062009	79.7	1.63	36	109067	65	Nao	Nao	Nao	Nao	1	2.9	1.4	46.3	1	39.3	11	89	254	19.6	26.1	299
453	CSPC-041	30-08-2012	F	50	Solteiro	Negociante	Nao	Secundario	Sim	Nao	Sim	Sim	Nao	Nao		Nao		2	1	2	2	1	1	1	3	2	99	23072012	100	165	36	140090	100	Nao	Nao	Nao	Nao	2	3	1.4	47.2	1	40.6	11.4	87.5	155	20.79	13.18	129
491	CSPC-080	09-10-2012	F	44	Viuvo	Domestica	Nao	Primario	Nao	Nao	Nao	Nao	Nao	Nao		Nao		2	2	2	2	2	2	1	3	2	99	23042012	57	149	36.5	140090	86	Nao	Nao	Nao	Nao	1	3.1	1.4	46.4	1	42	9.8	95.6	170	13.54	14.7	225
434	CSPC-022	24-08-2012	F	40	Vive Maritalmente	Domestica	Nao	Analfabeto	Nao	Nao	Nao	Nao	Nao	Nao		Nao		2	2	1	2	2	2	2	3	2	99	13072012	78	151	36.5	120080	80	Nao	Nao	Nao	Nao	1	3.1	1.4	47.7	1	34.3	10.8	90.9	128	14.23	16.69	219
89	HBOG-085	07-03-2012	F	23	Casado	Domestica	Nao	Secundario	Nao	Nao	Nao	Nao	Nao	Nao		Nao		2	1	1	2	2	2	2	3	2	99	99012012	49.5	1.56	36.5	100060	80	Nao	Nao	Nao	Nao	2	3.3	1.4	41	1	37.4	11.8	85	269	22.2	17.2	34
515	CSPC-104	27-09-2012	F	32	Vive Maritalmente	Domestica		Secundario	Nao	Nao	Nao	Sim	Nao	Nao		Nao		2	2	1	2	2	2	2	2	2	99	99992010	50	162	36	100070	78	Nao	Nao	Nao	Nao	99	3.5	1.4	39.4	2	48	12.3	88.7	119	15	20	241
328	HBOG-331	13-09-2012	F	32	Solteiro	Empregada Domestica	Nao	Primario	Nao	Nao	Nao	Nao	Nao	Nao		Nao		2	2	1	99	2	2	2	1	2	99	29032011	57.5	157	37.2	130080	92	Nao	Nao	Nao	Nao	1	3.6	1.4	38.1	2	48.1	12.1	88	273	21.2	25.4	500
344	HBOG-349	17-09-2012	F	48	Divorciado	Negociante		Primario	Sim	Nao	Nao	Sim	Nao	Nao		Nao		2	2	2	2	2	2	1	3	2	99	23082012	87	164	36.2	152105	99	Nao	Nao	Nao	Nao	3	3.6	1.4	-38.4	1	33.4	13	101.2	252	32.6	31	214
444	CSPC-032	27-08-2012	F	46	Viuvo	Desempregada	Nao	Primario	Nao	Nao	Nao	Nao	Nao	Sim	2012	Nao		2	1	2	2	1	1	3	3	2	99	99082012	47	158	36.6	120080	88	Nao	Nao	Nao	Nao	2	3.6	1.4	39.5	2	45.2	9.8	80.6	241	38.4	33.62	294
9	HBOG-026	06-05-2012	F	27	Vive Maritalmente	Domestica	Nao	Secundario	Nao	Nao	Nao	Sim	Nao	Nao		Nao		2	2	2	2	2	2	2	2	2	99	99062008	60	1.6	36.8	14195	76	Nao	Nao	Nao	Nao	1	3.9	1.4	34.7	2	56.6	11.5	86	253	28.7	35.1	563
424	CSPC-012	21-08-2012	M	33	Solteiro	Motorista	Nao	Secundario	Sim	Nao		Nao	Sim	Nao		Nao		2	1	1	1	2	1	3	1	2	99	99012012	60	165	36	110080	69	Nao	Nao	Nao	Nao	2	4	1.4	35	2	38.4		89.9	209	17.89	19.28	294
72	HBOG-068	19-06-2012	M	48	Vive Maritalmente	Vendedor	Nao	Secundario	Sim	Nao	Sim	Sim	Nao	Nao		Nao		2	2	2	2	2	2	2	1	2	99	4062012	60	1.64	36.6	120080	58	Nao	Nao	Nao	Nao	2	4.1	1.4	35	2	46.5	14.8	89	245	23.1	32.4	204
200	HBOG-198	08-10-2012	F	30	Solteiro	Domestica	Nao	Secundario	Sim	Nao	Sim	Sim	Nao	Nao		Nao		2	2	1	2	2	2	2	3	2	99	23072012	64	166	36.2	136085	79	Nao	Nao	Nao	Nao	3	4.3	1.4	32	2	34.7	11.2	95	222	7.9	22.6	233
242	HBOG-242	23-08-2012	F	28	Vive Maritalmente	Pedreiro	Nao	Primario	Sim	Nao	Nao	Sim	Sim	Nao		Nao		2	2	1	2	2	2	2		2	99	22082012	49	166	37.2	134068	112	Nao	Nao	Nao	Nao	3	4.3	1.4	31.7	2	42	12.4	99	415	64.1	43.8	134
12	HBOG-023	06-05-2012	M	34	Casado	Vendedor Ambulante	Nao	Primario	Sim	Nao	Nao	Sim	Sim	Nao		Nao		2	2	1	2	2	2	2	1	2	99	15112011	51.5	1.55	35.6	161106	56	Nao	Nao	Nao	Nao	2	4.3	1.4	32	2	37.8	14.9	78	235	23.7	29.2	363
324	HBOG-327	09-12-2012	F	34	Vive Maritalmente	Empregado Domestica	Nao	Analfabeto	Nao	Nao	Nao	Nao	Nao	Nao		Nao		2	2	2	2	2	2	2	1	99	99	13102009	61	153	36.4	120080	90	Nao	Nao	Nao	Nao	1	4.4	1.4	31.6	3	59.4	13	89	233	21.6	34.8	447
505	CSPC-094	24-09-2012	F	25	Solteiro	Domestica	Nao	Secundario	Sim	Nao	Sim	Sim	Sim	Nao		Nao		2	99	1	2	2	2	2	2	2	99	99992011	45.5	160	36.5	130090	80	Nao	Nao	Nao	Nao	3	4.7	1.4	29.2	3	61.6	10.5	70.2	269	16	18	946
77	HBOG-073	20-06-2012	M	42	Solteiro	Técnico de Electricidade	Nao	Secundario	Nao	Nao	Nao	Nao	Nao	Nao		Nao		2	1	1	2	2	2	1	3	2	99	4062012	71	1.89	36.2	140080	68	Nao	Nao	Nao	Nao	3	4.9	1.4	28	2	37.7	12.5	79	223	30.3	33.6	212
537	HBOG-397	10-03-2012	F	30	Vive Maritalmente		Nao	Secundario	Nao	Nao	Sim	Nao	Nao	Nao		Nao		2	2	2	2	2	2	2	2	2	99	11092012	60	162	37.2	121079		Nao	Nao	Nao	Nao	2	5.1	1.4	28.5	2	34.4	10.5	92	345	37.7	30.1	381
326	HBOG-329	13-09-2012	F	29	Solteiro	Domestica	Nao	Secundario	Sim	Nao	Nao	Sim	Nao	Nao		Nao		2	2	1	2	2	2	1	3	2	99	20082012	59	167	36.2	99065	96	Nao	Nao	Nao	Nao	3	2.2	1.5	66.4	0.4	17.8	9.8	77	270	22.3	26.8	23
475	CSPC-064	09-04-2012	M	52	Vive Maritalmente	Segurança	Nao	Primario	Nao	Nao	Nao	Sim	Nao	Nao		Nao		2	1	2	2	1	1	2	3	2	99	26072012	55	162	36.2	120080	79	Nao	Nao	Nao	Nao	2	2.6	1.5	57.3	1	42.7	13	88.2	141	41	44	100
451	CSPC-039	29-08-2012	M	48	Vive Maritalmente	Segurança	Nao	Primario	Sim	Nao	Nao	Sim	Nao	Nao		Nao		2	1	2	2	1	1	2	2	2	99	23072012	63.2	169	36.6	120080	88	Nao	Nao	Nao	Nao	1	3	1.5	48.6	1	26.7	10	91.5	180	24.11	18.51	200
15	HBOG-020	17-10-2012	F	45	Solteiro	Empregada Domestica	Nao	Secundario	Sim	Nao	Nao	Nao	Nao	Nao		Nao		2	2	2	2	2	2	2	1	2	99	5102011	66.1	1.61	36.5	13692	71	Nao	Nao	Nao	Nao	1	3.4	1.5	42.5	2	47.9	10.5	92	273	24.4	29.1	347
19	HBOG-016	31-05-2012	F	35	Vive Maritalmente	Domestica	Nao	Primario	Sim	Nao	Nao	Sim	Nao	Nao		Nao		2	1	2	2	1	1	3	1	2	99	23052012	74	1.57	36	116074	59	Nao	Nao	Nao	Nao	2	3.5	1.5	44.4	2	52.9	12.4	91	337	11.7	20.4	767
294	HBOG-298	09-05-2012	M	32	Vive Maritalmente	Domestica		Primario	Nao	Nao	Nao	Nao	Nao	Nao		Nao		2	2	1	2	2	2	2	1	99	99	20082012	57	156	36.4	119078	68	Nao	Nao	Nao	Nao	1	3.5	1.5	42.4	2	41.9	13.1	101	171	11.1	26.6	377
513	CSPC-102	27-09-2012	F	46	Viuvo	Domestica		Primario	Nao	Nao	Nao	Sim	Nao	Sim	2012	Nao		2	1	2	2	1	1	2	3	2	99	99082012	45.5	145	35.5	110070	68	Nao	Nao	Nao	Nao	1	3.5	1.5	43.2	2	43.3	10.7	88.2	145	16	11	374
305	HBOG-309	09-11-2012	F	35	Solteiro	Comerciante		Secundario	Nao	Nao	Sim	Nao	Nao	Sim	2000	Nao		2	1	1	2	2	2	3	3	2	99	31082012	82.9	160	36.2	132087	72	Nao	Nao	Nao	Nao	1	3.6	1.5	41.3	2	46.3	11.5	90	244	21.5	23.4	365
56	HBOG-052	13-06-2012	M	44	Solteiro	Pedreiro	Nao	Primario	Nao	Nao	Nao	Sim	Nao	Nao		Nao		2	2	2	2	2	2	2	2	2	99	99022011	60	1.68	34.9	132090	76	Nao	Nao	Nao	Nao	3	3.9	1.5	37.5	2	46.6	14.1	83	278	27.6	36.6	345
465	CSPC-054	09-03-2012	F	48	Vive Maritalmente	Domestica	Nao	Primario	Sim	Nao	Nao	Nao	Nao	Nao		Nao		2	2	2	2	2	2	1	3	2	99	99992009	93	163	37	120080	98	Nao	Nao	Nao	Nao	2	4	1.5	37.5	2	51.8	12.5	90.9	165	19.98	17.11	490
356	HBOG-361	20-09-2012	F	22	Solteiro	Domestica	Nao	Analfabeto	Nao	Nao	Sim	Sim	Sim	Nao		Nao		2	2	2	2	2	2	2	1	2	99	28042011	53	156	35.9	122083	97	Nao	Nao	Nao	Nao	1	4.1	1.5	38.1	1	33.3	10.5	86	377	46.8	49.6	533
205	HBOG-204	13-08-2012	M	35	Solteiro	Segurança		Primario	Nao	Nao	Nao	Sim	Sim	Nao		Nao		2	2	1	2	2	2	2	3	2	99	18092011	62.5	179	36.2	120070	85	Nao	Nao	Nao	Nao	2	4.3	1.5	36.4	2	48.2	13.1	100	266	34.4	37.9	446
362	HBOG-367	26-09-2012	F	32	Solteiro	E.domestica	Nao	Primario	Nao	Nao	Nao	Nao	Nao	Nao		Nao		2	2	2	2	2	2	2	3	2	99	3022011	53.7	157	35.7	127080	68	Nao	Nao	Nao	Nao	1	4.5	1.5	33.6	2	48.5	12.3	75	166	11.1	26.8	1194
125	HBOG-121	17-07-2012	M	36	Vive Maritalmente	Isofloong	Nao	Primario	Sim										1	1	2	2	2	3	3	2	99	99992010	63.8	1.74	36.4	137002	89	Nao	Nao	Nao	Nao	3	5	1.5	30.3	2	35.5	12.6	86	129	21.9	28.3	307
359	HBOG-364	26-09-2012	F	36	Vive Maritalmente	Domestica	Nao	Primario	Sim	Nao	Nao	Nao	Nao	Sim	1999	Nao		2	2	1	2	2	2	2	1	2	99	99992006	60.5	160	36.2	110070	72	Nao	Nao	Nao	Nao	1	5.1	1.5	30.3	3	60.2	12.8	108	167	1	75.1	556
335	HBOG-338	09-11-2012	M	39	Solteiro	Domestica	Nao	Primario	Nao	Nao	Nao	Nao	Nao	Sim	1996	Nao		2	2	2	2	2	2	2	3	2	99	22082012	42.5	144	36.6	112075	91	Nao	Nao	Nao	Nao	2	6.5	1.5	23.4	4	56.9	9.8	74	162	16.3	26.4	519
516	CSPC-105	28-09-2012	M	28	Solteiro	Desemprego	Nao	Primario	Nao	Nao	Nao	Nao	Nao	Nao		Nao		2	99	2	2	1	1	1	3	2	99	19092012	48	165	36.5	120080	72	Nao	Nao	Nao	Nao	3	2.7	1.6	59	1	24.9	9.2	76.3	194	40	66	60
20	HBOG-015	31-05-2012	M	29	Solteiro	Motorista	Nao	Secundario	Nao	Nao	Nao	Nao	Nao	Nao		Nao		2	2	2	2	2	2	2	1	2	99	31052012	66	1.81	36.8	137092	87	Nao	Nao	Nao	Nao	1	3.1	1.6	51.7	1	37.8	14.2	86	207	14.3	16.8	476
47	HBOG-043	06-11-2012	M	29	Vive Maritalmente	Comerciante	Nao	Secundario	Sim	Nao	Nao	Sim	Nao	Nao		Nao		2	1	1	2	2	2	3	3	2	99	7062012	56.4	1.71	36	121079	76	Nao	Nao	Nao	Nao	3	3.1	1.6	52	1	23.7	13	122	137	29.8	24.4	127
208	CSPC-207	29-10-2012	M	24	Solteiro	Domestico	Nao	Secundario	Nao	Nao	Nao	Sim	Sim	Nao		Nao		2	2	1	2	2	2	2	3	2	99	9102012	63.1	169	36.4	118084	71	Nao	Nao	Nao	Nao	1	3.6	1.6	46.1	1	37.8	13.3	91.1	178	18.3	24.8	538
348	HBOG-353	18-09-2012	F	38	Vive Maritalmente	Cozinheira	Nao	Primario	Sim	Nao	Nao	Sim	Nao	Nao		Nao		2	2	1	2	2	2	2	1	2	99	13122011	72.5	165	36.1	159092	73	Nao	Nao	Nao	Nao	1	3.8	1.6	42.4	2	49.3	13.8	83	229	26	32.3	767
502	CSPC-091	14-09-2012	F	43	Vive Maritalmente	Domestica	Nao	Primario	Nao	Nao	Nao	Nao	Nao	Nao		Nao		2	1	2	99	1	1	2	3	2	99	11092012	71	160	36.4	100070	72	Nao	Nao	Nao	Nao	1	3.9	1.6	40.6	2	45.3	13.9	80.9	273	36	31	404
33	HBOG-002	29-05-2012	F	24	Solteiro	Domestica	Nao	Primario	Nao	Nao	Nao	Nao	Nao	Nao		Nao		2	2	1	2	2	2	2	3	2	99	16032012	65	1.55		13090	108	Nao	Nao	Nao	Nao	1	4	1.6	40.3	1	32.4	12.5	81	201	241.7	155.7	430
317	HBOG-320	09-12-2012	F	30	Vive Maritalmente	Faxineira	Nao	Primario	Nao	Nao	Nao	Nao	Nao	Sim	2006	Nao		2	2	2	2	2	2	2	3	2	99	99082012	65.5	168	36.2	118069	84	Nao	Nao	Nao	Nao	1	4	1.6	39.4	2	44.7	9.6	77	202	13.9	21.7	274
412	HBOG-419	30-10-2012	F	40	Vive Maritalmente	Segurança	Nao	Primario	Nao	Nao	Nao	Nao	Nao	Nao		Nao		2	2	2	2	2	2	2	1	2	99	11102012	56.1	157	36.1	98065	89	Nao	Nao	Nao	Nao	2	4.1	1.6	37.3	1	34.9	8.5	80.1	281	18.04	40.24	143
435	CSPC-023	24-08-2012	M	32	Vive Maritalmente	Comerciante	Nao	Primario	Nao	Nao	Sim	Nao	Nao	Nao		Nao		2	2	1	2	2	2	2	3	2	99	16072012	51	149	26.6	120080	88	Nao	Nao	Nao	Nao	1	4.5	1.6	34.2	2	38.7	13.9	90.4	201	19.87	13.32	295
156	HBOG-152	27-07-2012	F	35	Vive Maritalmente	Domestica		Primario	Nao	Nao	Nao	Sim	Nao	Nao		Nao		2	2	2	2	2	2	2	3	2	99	99992009	57	155	36.2	113078	92	Nao	Nao	Nao	Nao	3	4.6	1.6	35.9	2	43.1	13	89	189	29.8	38.5	232
486	CSPC-075	09-06-2012	F	47	Vive Maritalmente	Domestica	Nao	Primario	Sim	Nao	Sim	Nao	Nao	Nao		Nao		2	1	2	2	2	1	2	1	2	99	99992011	70	169	36.6	120080	60	Nao	Nao	Nao	Nao	1	4.6	1.6	34.4	2	48.9	10	80	111	15	25	328
184	HBOG-181	08-07-2012	F	59	Casado	Seguranca	Nao	Secundario	Nao	Nao	Sim	Sim	Nao	Nao		Nao		2	2	1	2	2	2	2	1	2	99	17042012	60	163	36.4	153098	83	Nao	Nao	Nao	Nao	2	4.9	1.6	32.4	3	53	14.4	90	157	64.7	32.4	557
423	CSPC-011	21-08-2012	F	32	Casado	Conta Propia	Nao	Secundario	Nao	Nao	Sim	Nao	Nao	Nao		Nao		2	2	2	2	2	2	2	2	2	99	99992011	89	166	36.8	140080	84	Nao	Nao	Nao	Nao	2	5	1.6	43.5	2	45.1		85.7	239	17.77	18.16	197
99	HBOG-095	07-09-2012	M	32	Solteiro	Pedreiro	Nao	Primario	Nao	Nao	Nao	Nao	Nao	Nao		Nao		2	1	1	2	2	2	3	1	2	99	99992005	50	1.68	36.2	140090	76	Nao	Nao	Nao	Nao	1	5.5	1.6	28.2	3	62	13.9	91	179	25.4	39.8	451
150	HBOG-147	26-07-2012	M	32	Solteiro	Estudante	Nao	Universitrio	Nao	Nao	Nao	Sim	Nao	Nao		Nao		2	2	1	2	2	2	2	3	2	99	23072012	55.6	163	36.9	112072	132	Nao	Nao	Nao	Nao	2	2.4	1.7	74	0	10.9	10.1	90	137	157.3	203.9	6
252	HBOG-253	25-10-2012	M	40	Vive Maritalmente	Pintor	Nao	Secundario	Nao	Nao	Nao	Sim	Nao	Nao		Nao		2	1	2	2	2	2	2	3	2	99	24102012	41.5	168	36.3	71044	86	Nao	Nao	Nao	Nao	1	3.6	1.7	48	1	36.2	10.6	100	178	48.2	55.5	44
511	CSPC-100	27-05-2012	F	46	Vive Maritalmente	Domestica	Nao	Primario	Sim	Nao	Nao	Sim	Sim	Nao		Nao		2	2	2	2	2	2	2	3	2	99	17082012	47	148	36.5	120080	96	Nao	Nao	Nao	Nao	3	3.9	1.7	43.3	2	37.5	9.9	93.5	250	22	31	67
201	HBOG-199	13-08-2012	F	40	Solteiro	Empregada Domestica	Nao	Primario	Sim	Nao	Nao	Sim	Nao	Nao		Nao		2	2	2	2	2	2	1	3	2	99	99992007	46	156	35.8	100060	80	Nao	Nao	Nao	Nao	3	4.1	1.7	39.5	2	49.6	11.6	82	240	12.6	35.9	501
330	HBOG-333	13-09-2012	F	42	Solteiro	Vendedeira	Nao	Analfabeto	Sim	Nao	Nao	Sim	Nao	Nao		Nao		2	2	2	2	2	2	1	3	2	99	3092012	114	160	35.8	142097	99	Nao	Nao	Nao	Nao	1	4.2	1.7	40.6	2	42.2	12.6	90	223	21.5	31.5	175
454	CSPC-042	30-08-2012	F	49	Solteiro	Domestica		Analfabeto	Sim	Nao	Nao	Sim	Nao	Nao		Sim		2	1	2	2	1	1	2	3	2	99	15122011	62	155	37.4	140090	88	Nao	Nao	Nao	Nao	2	4.3	1.7	41.3	2	38.5	13.7	86.3	223	23.04	18.18	654
10	HBOG-025	06-05-2012	F	33	Solteiro	vendedora	Nao	Secundario	Sim	Nao	Nao	Nao	Nao	Nao		Nao		2	1	1	2	1	1	2	3	2	99	24042012	51.5	1.59	36.5	131085	71	Nao	Nao	Nao	Nao	3	4.4	1.7	39.2	2	47.1	11.8	80	307	15.4	20.7	468
432	CPSC-020	23-08-2012	F	19	Solteiro	Estudante	Nao	Secundario	Nao	Nao	Nao	Nao	Nao	Sim	2004	Nao		2	1	2	2	1	1	2	3	2	99	99062012	42	152	36.3	100080	80	Nao	Nao	Nao	Nao	1	4.8	1.7	35.7	2	49.9	10.9	86.1	248	8.63	14.94	176
30	CSPC-005	30-10-2012	F	37	Solteiro	Domestica	Nao	Primario	Sim	Nao	Nao	Nao	Nao	Nao		Nao		2	2	2	2	2	2	1	3	2	99	8102012	48.7	1.53	35.9	11172	100	Nao	Nao	Nao	Nao	1	4.9	1.7	34.1	3	55.3	12.5	99.5	338	20.05	27.4	462
413	CSPC-001	15-08-2012	M	29	Vive Maritalmente	Serralheiro	Nao	Secundario	Sim	Nao	Nao	Nao	Sim	Nao		Nao		2	2	2	2	2	2	2	1	2	99	24072012	55.5	155	36.7	110070	96	Nao	Nao	Nao	Nao	2	5.1	1.7	33.2	2	47.3	12.1	87.6	187	28.21	29.48	58
525	CSPC-114	10-08-2012	F	55	Casado	Domestica	Nao	Primario	Nao	Nao	Sim	Nao	Nao	Nao		Nao		2	2	1	2	2	2	2	1	2	99	3102010	63.5	157	36.4	120090	60	Nao	Nao	Nao	Nao	1	3.4	1.8	51.8	2	44.3	12.2	82.6	218	20	27	414
466	CSPC-055	09-03-2012	F	44	Viuvo	Domestica	Nao	Primario	Nao	Nao	Nao	Nao	Nao	Nao		Nao		2	2	2	2	2	2	2	3	2	99	7052012	64.5	153	36.1	160090	88	Nao	Nao	Nao	Nao	1	3.5	1.8	50.4	1	35.5	13	81.4	53	35.63	42.76	158
419	CSPC-007	17-08-2012	F	46	Vive Maritalmente	Comerciante	Nao	Primario	Nao	Nao	Nao	Nao	Nao	Nao		Nao		2	2	1	2	2	2	2	1	2	99		57	170	37	120080	82	Nao	Nao	Nao	Nao	3	3.6	1.8	54.3	1	29.2		90.7	158	15.77	10.54	153
522	CSPC-111	10-05-2012	F	20	Solteiro	Estudante		Secundario	Nao	Nao	Sim	Nao	Nao	Nao		Nao		2	1	2	99	1	1	3	3	2	99	23032012	57.6	177	36.3	120080	86	Nao	Nao	Nao	Nao	1	3.7	1.8	46.9	2	43.7	12.4	91.3	164	11	17	391
536	HBOG-345	14-09-2012	M	25	Vive Maritalmente	Pintor	Nao	Primario	Sim	Nao	Nao	Nao	Nao	Nao		Nao		2	2	1	2	2	2	2	1	2	99	22082012	63	174	36.1	149093	107	Nao	Nao	Nao	Nao	1	4.5	1.8	40.7	2	35.6	11	87	238	181	194	231
158	HBOG-154	27-07-2012	M	39	Solteiro	Negociante	Nao	Primario	Sim	Nao	Nao	Sim	Nao	Nao		Nao		2	2	1	2	2	2	2	3	2	99	99992012	55.7	163	35.6	138082	82	Nao	Nao	Nao	Nao	3	4.7	1.8	38.4	2	40.9	13.8	87	225	35	44.9	298
181	HBOG-178	24-10-2012	M	45	Vive Maritalmente	Vendedor	Nao	Primario	Sim	Nao	Nao	Nao	Nao	Nao		Nao		2	2	1	2	2	2	2	1	2	99	21092012	65	169	36.3	140082	63	Nao	Nao	Nao	Nao	2	5.3	1.8	35.1	2	46.5	12.9	92	289	22.1	39.7	388
62	CSPC-058	29-10-2012	M	23	Solteiro	Domestica	Nao	Primario	Sim	Nao	Nao	Sim	Nao	Nao		Nao		2	2	2	2	2	2	1	3	1	99	15022012	64	1.7	36.7	125075	81	Nao	Nao	Nao	Nao	2	5.3	1.8	32.3	2	48	10.8	78.7	336	52.5	77.5	404
126	HBOG-122	17-07-2012	M	22	Solteiro	Segurança		Primario	Nao	Nao	Nao	Nao	Nao	Nao		Nao		2	2	1	2	2	2	2	2	2	99	99992012	46	153	35.6	137089	61	Nao	Nao	Nao	Nao	2	5.6	1.8	31.7	3	48.7	14.9	83	184	20	29.6	807
143	HBOG-140	24-07-2012	M	26	Vive Maritalmente	Negociante	Nao	Primario	Nao	Nao	Sim	Sim	Nao	Nao		Nao		2	2	1	2	2	2	2	2	2	99	3072012	57.2	179	36.5	105064	80	Nao	Nao	Nao	Nao	3	6.3	1.8	29.1	3	54.2	10.7	89	225	23.1	42.3	326
258	HBOG-259	27-08-2012	F	27	Solteiro	Estudante	3	Secundario	Nao	Nao	Nao	Sim	Nao	Nao		Nao		2	2	2	2	2	2	2	3	2	99	8082012	64	173	36.1	108062	91	Nao	Nao	Nao	Nao	1	4.72	1.86	39.5	2	45.1	10.4	82.2	178	20.9	27.8	442
332	HBOG-335	13-09-2012	F	60	Solteiro	Domestica	Nao	Primario	Sim	Nao	Nao	Nao	Nao	Sim	1991	Nao		2	2	2	2	2	2	1	3	2	99	3092012	60	158	36.4	120077	72	Nao	Nao	Nao	Nao	1	3.2	1.9	60.4	1	23.7	11.6	93	216	45.5	53.1	108
477	CSPC-066	09-04-2012	M	38	Vive Maritalmente	Segurança	Nao	Primario	Sim	Nao	Nao	Nao	Nao	Sim	1999	Nao		2	1	1	2	1	1	2	3	2	99	23082012	69	166	36.5	140100	88	Nao	Nao	Nao	Nao	1	3.3	1.9	36.3	1	34	10.2	87.2	121	14	20	105
433	CSPC-021	23-08-2012	M	40	Solteiro	Segurança	Nao	Primario	Nao	Nao	Nao	Sim	Nao	Nao		Nao		2	1	2	2	1	1	2	3	2	99	99062012	71	170	36.8	130080	72	Nao	Nao	Nao	Nao	3	3.5	1.9	53.3	1	26.3	11.6	85.5	208	31.09	28.95	215
436	CSPC-024	24-08-2012	F	22	Solteiro		Nao	Primario	Nao	Nao	Nao	Nao	Nao	Nao		Nao		2	1	2	2	1	2	2	3	2	99	22082012	43	165	36	110080	72	Nao	Nao	Nao	Nao	1	3.5	1.9	56.2	1	30.1	11.7	88.7	189	8.4	8.29	241
499	CSPC-088	09-12-2012	F	24	Solteiro	Domestica		Secundario	Sim	Nao	Nao	Sim	Nao	Nao		Nao		2	1	2	2	1	1	2	3	2	99	4092012	58	160	37	110080	80	Nao	Nao	Nao	Nao	1	3.5	1.9	55.2	1	36.2	11.2	84.1	128	8	15	489
418	CSPC-006	17-08-2012	F	39	Solteiro	Domestica	Nao	Primario	Nao	Nao	Nao	Nao	Nao	Nao		Nao		2	2	1	2	2	2	2	3	2	99	30042012	47	163	36.8	110080	76	Nao	Nao	Nao	Nao	1	3.5	1.9	55.2	1	22.6	11.4	92.3	189	28.28	26	72
458	CSPC-046	31-08-2012	M	32	Solteiro	Mecanico	Nao	Primario	Sim	Nao	Nao	Sim	Sim	Nao		Nao		2	1	2	2	1	1	2	1	2	99	30052012	58	178	36.2	120090	80	Nao	Nao	Nao	Nao	1	3.6	1.9	47.3	1	33.7	13.8	89.9	111	35.04	19.03	163
422	CSPC-010	21-08-2012	M	47	Vive Maritalmente	Negociante	Nao	Primario	Nao	Nao	Sim	Sim	Nao	Nao		Nao		2	2	2	2	2	2	2	1	2	99	99992011	65	147	36.5	120080	60	Nao	Nao	Nao	Nao	1	3.6	1.9	53.9	1	35.4	10.09	84.4	210	16.94	11.78	190
105	HBOG-101	07-11-2012	F	36	Vive Maritalmente	Modista	Nao	Secundario	Nao	Nao	Nao	Nao	Nao	Nao		Nao		2	2	1	2	2	2	2	1	2	99	29062012	57	1.58	36.1		62	Nao	Nao	Nao	Nao	1	3.9	1.9	49.5	2	46	12.4	102	162	27.1	29.1	324
127	HBOG-123	17-10-2012	M	31	Solteiro	Vigilante	Nao	Primario	Nao	Nao	Nao	Nao	Nao	Nao		Nao		2	2	1	2	2	2	2	3	2	99	29092012	73	1.66	36.1	137091	84	Nao	Nao	Nao	Nao	1	3.9	1.9	48.6	2	45	13.8	98	246	26.9	26.4	348
446	CSPC-034	28-08-2012	F	30	Solteiro	Empregada Domestica	Nao	Analfabeto	Nao	Nao	Sim	Sim	Nao	Nao		Nao		2	1	2	2	1	1	3	3	2	99	16082012	65	161	36.5	150090	86	Nao	Nao	Nao	Nao	1	4.1	1.9	45.9	1	30.3	12.3	90.7	216	33.15	31.23	409
416	CSPC-004	17-08-2012	F	46	Vive Maritalmente	Domestica	Nao	Primario	Nao	Nao	Nao	Nao	Nao	Nao		Nao		2	2	2	2	2	2	2	3	1	2	20032012	64.5	166	36.8	120070	80	Nao	Nao	Nao	Nao	4	4.1	1.9	47.7	2	40.5	8.2	70.3	277	17.67	10.7	233
55	HBOG-051	13-06-2012	F	26	Viuvo	Domestica	Nao	Secundario	Nao	Nao	Nao	Nao	Nao	Sim	2001	Nao		2	2	2	2	2	2	2	3	2	99	99102011	55	1.6	35.3	133098	68	Nao	Nao	Nao	Nao	3	4.4	1.9	42.6	2	48.6	11.6	80	304	17	21.3	589
402	HBOG-409	09-11-2012	F	28	Vive Maritalmente	Domestica	Nao	Primario	Sim	Nao	Sim	Sim	Nao	Nao		Nao		2	1	2	2	1	2	3	3	2	99	8102012	70	161	36.5	112067	61	Nao	Nao	Nao	Nao	1	4.5	1.9	42.3	2	54.8	12.4	99	319	16.7	20	790
468	CSPC-057	09-03-2012	F	23	Vive Maritalmente	Domestica	Nao	Secundario	Nao	Nao	Nao	Nao	Nao	Nao		Nao		2	1	2	2	1	1	2	3	2	99	28082012	52.5	162	36.5	120080	72	Nao	Nao	Nao	Nao	1	4.9	1.9	39.2	2	43.4	12.4	73.1	273	20.25	16.65	479
530	HBOG-250	23-08-2012	F	32	Vive Maritalmente	Agente da Policia	Nao	Secundario	Sim	Nao	Nao	Nao	Sim	Nao		Nao		2	2	2	2	2	2	2	1	99	99	21082012	56	162	37	107067	80	Nao	Nao	Nao	Nao	3	5.3	1.9	36.2	3	51.4	13.1	78	231	15.4	22.1	380
420	CSPC-008	20-08-2012	M	50	Vive Maritalmente	Litografo	Nao	Primario	Nao	Nao	Nao	Nao	Nao	Nao		Nao		2	2	1	2	2	2	2	2	2	99	1112011	57.5	163	32.6	130090	82	Nao	Nao	Nao	Nao	2	5.5	1.9	33.7	3	52.7	12.7	87.6	253	26.25	45.53	238
366	HBOG-371	27-09-2012		58	Vive Maritalmente	Escritorario	Nao	Secundario	Sim	Nao	Nao	Sim	Nao	Nao		Nao		2	2	1	2	2	2	2	2	2	99	27092012	51	162	37.2	100070	101	Nao	Nao	Nao	Nao	3	6.5	1.9	28.3	3	46.5	12.4	103	281	53.5	46.1	275
440	CSPC-028	27-08-2012	M	36	Solteiro	Jardineiro	Nao	Primario	Sim	Nao	Nao	Nao	Nao	Nao		Nao		2	1	2	2	1	1	3	3	2	99	99999999	64	172	36.8	120070	98	Nao	Nao	Nao	Nao	2	3.2	2	62.3	1	33.1	14.2	101.7	143	23.14	14.67	362
164	CSPC-159	26-10-2012	M	33	Vive Maritalmente	Pedreiro	Nao	Primario	Sim	Nao	Nao	Nao	Nao	Nao		Nao		2	2	2	2	2	2	2	1	2	99	9102012	53.1	171	36.3	104065	59	Nao	Nao	Nao	Nao	2	4.3	2	46.5	2	49.4	15.1	104	221	47.8	75.1	101
460	CSPC-048	31-08-2012	F	29	Vive Maritalmente	Domestica	3	Primario	Nao	Nao	Nao	Sim	Nao	Nao		Nao		2	2	1	2	2	2	2	1	2	99	99992011	69	165	36.2	120080	98	Nao	Nao	Nao	Nao	1	4.4	2	46.4	2	42.4	12	79.6	212	26.09	22.37	294
166	HBOG-161	30-07-2012	F	38	Vive Maritalmente	Domestica		Secundario	Nao	Nao	Nao	Nao	Nao	Sim	2008	Nao		2	2	1	2	2	2	2	1	2	99	99992008	62	170	35.8	114075	79	Nao	Nao	Nao	Nao	2	4.4	2	45.7	2	49	9.3	98	184	24.3	37.2	316
303	HBOG-307	09-10-2012	F	32	Solteiro	Pintor	Nao	Secundario	Nao	Nao	Nao	Sim	Nao	Nao		Nao		2	2	2	2	2	2	1	3	2	99	16082012	51	168	36.5	110070	84	Nao	Nao	Nao	Nao	1	4.8	2	41.2	2	36.1	11.8	91	319	31.2	32.6	247
288	CSPC-291	29-10-2012	M	25	Solteiro	Domestico	Nao	Secundario	Sim	Nao	Nao	Sim	Nao	Nao		Nao		2	2	2	2	2	2	2	3	2	99	10102012	60.3	176	36.6		93	Nao	Nao	Nao	Nao	2	5	2	39.6	2	45.7	11.4	74.1	214	9	18.3	216
341	HBOG-346	18-10-2012	F	37	Solteiro	Vendedora	Nao	Primario	Nao	Nao	Nao	Sim	Nao	Nao		Nao		2	2	1	2	2	2	2	3	2	99	3102012	53	154	36.2	128081	92	Nao	Nao	Nao	Nao	1	5.2	2	38.4	2	44.5	11.8	86	204	21.3	37.4	332
527	HBOG-162	30-07-2012	F	29	Solteiro	Domestica	Nao	Primario	Nao	Nao	Nao	Sim	Nao	Nao		Nao		2	2	2	2	2	2	1	3	2	99	20072012	62.6	157	36.2	110070	68	Nao	Nao	Nao	Nao	2	8.1	2	24.4	3	41.8	11.6	102	265	99.8		977
459	CSPC-047	30-08-2012	M	40	Vive Maritalmente	Padeiro		Primario	Sim	Nao	Sim	Nao	Nao	Nao		Nao		2	1	2	2	1	1	3	3	2	99	2082012	59	158	36.5	120090	80	Nao	Nao	Nao	Nao	2	3.8	2.1	54.6	1	28.8	16.5	93.1	145	20.31	14.79	228
492	CSPC-081	09-10-2012	F	24	Vive Maritalmente	Domeestica	Nao	Secundario	Nao	Nao	Nao	Nao	Nao	Nao		Nao		2	2	2	2	1	1	2	2	2	99	99992011	70	166	36.6	110070	86	Nao	Nao	Nao	Nao	1	3.9	2.1	52.4	1	33.7	12.3	90.6	255	11	17	366
204	HBOG-203	13-08-2012	F	28	Solteiro	Domestica	Nao	Secundario	Sim	Nao	Nao	Sim	Nao	Nao		Nao		2	2	2	2	2	2	2	1	2	99	27072012	58.5	159	36.4	100070	85	Nao	Nao	Nao	Nao	3	3.9	2.1	52.7	1	29.2	11.1	90	218	20	28.8	103
394	HBOG-399	10-03-2012	F	45	Solteiro		Nao	Primario	Nao	Nao	Nao	Sim	Nao	Nao		Nao		2	2	2	2	2	2	1	3	2	99	13092012		164	37.2	103063	106	Nao	Nao	Nao	Nao	3	3.9	2.1	53.4	1	30.8	12.6	99	501	16.9	44.3	183
414	CSPC-002	16-08-2012	F	42	Casado	Domestica	Nao	Primario	Nao	Nao		Sim	Nao	Nao		Nao		2	2	2	2	2	2	2	3	2	99	7082012	52	158	36.5	172070	68	Nao	Nao	Nao	Nao	1	4.4	2.1	47.2	2	36.6	9	73.3	267	25.36	18.78	494
300	HBOG-304	09-10-2012	F	19	Solteiro	Domestica	Nao	Primario	Nao	Nao	Nao	Nao	Sim	Nao		Nao		2	2	1	2	2	2	2	3	2	99	16082012	67	161	36.6	143076	88	Nao	Nao	Nao	Nao	1	4.5	2.1	47.9	2	41.4	11	79	296	15	25.4	341
447	CSPC-035	28-08-2012	F	28	Vive Maritalmente		Nao	Primario	Nao	Nao	Sim	Nao	Nao	Nao		Nao		2	2	2	2	2	2	2	1	2	99	99992012	55	164	36.5	120080	88	Nao	Nao	Nao	Nao	1	4.6	2.1	45.3	2	45.5	10.5	77.8	190	27.87	23.82	476
462	CSPC-050	31-08-2012	F	36	Solteiro	Domestica	Nao	Analfabeto	Nao	Nao	Nao	Nao	Nao	Nao		Nao		2	1	2	2	1	1	1	3	2	99	8062012	42	153	36.8	130090	100	Nao	Nao	Nao	Nao	2	4.7	2.1	43.7	2	43.5	5.9	79.8	656	18.33	26.02	181
118	HBOG-114	13-07-2012	F	32	Casado	Gestora de Credito	Nao	Secundario	Sim	Nao	Sim		Sim	Nao		Nao		2	2	1	2	2	2	2	2	2	99	99072010	76	1.59	35.8	100085	93	Nao	Nao	Nao	Nao	1	4.7	2.1	43.3	2	45.3	12.2	88	319	27.5	19.5	370
514	CSPC-103	27-05-2012	M	30	Casado	Impressor	Nao	Secundario	Nao	Nao	Nao	Nao	Nao	Nao		Nao		2	2	2	2	1	1	2	2	2	99	99992011	65	173	36.3	140080	88	Nao	Nao	Nao	Nao	2	5.2	2.1	40.5	2	38.7	11.5	81	197	46	67	315
474	CSPC-063	09-04-2012	F	24	Viuvo	Domestica		Analfabeto	Nao	Nao	Nao	Nao	Sim	Nao		Nao		2	2	2	2	2	1	1	3	2	99	16012012	49	155	36.9	120080	91	Nao	Nao	Nao	Nao	2	5.3	2.1	39.7	3	48.7	9.1	72.2	352	27	37	592
73	HBOG-069	19-06-2012	F	34	Solteiro	Domestica			Nao	Nao	Nao	Nao	Nao	Nao		Nao		2	1	1	2	2	2	2	3	2	99	31052012	42	1.55	36.1	110070	72	Nao	Nao	Nao	Nao	2	5.6	2.1	38.1	2	38.7	11.1	97	49	12.9	29.8	98
456	CSPC-044	30-08-2012	M	35	Solteiro	Desempregado	Nao	Primario	Sim	Nao	Nao	Sim		Nao		Nao		2	1	2	1	1	1	2	3	2	99	26072012	50	160	36.8	110070	100	Nao	Nao	Nao	Nao	3	5.6	2.1	41.5	2	31.2	11	73.1	280	35.23	27.91	335
103	HBOG-099	07-10-2012	F	29	Vive Maritalmente	Domestica	Nao	Primario	Nao	Nao	Nao	Nao	Nao	Nao		Nao		2	2	2	1	2	2	2	2	2	99	99042012	65.5	1.55	36.2	110065	64	Nao	Nao	Nao	Nao	1	5.6	2.1	37	2	44.6	10.6	101	234	14.3	23	459
49	HBOG-045	06-11-2012	M	30	Divorciado	Pedreiro	Nao	Secundario	Sim	Nao	Nao	Sim	Nao	Nao		Nao		2	1	2	2	1	2	3	1	2	99	31052012	53	1.58	36.3	152097	114	Nao	Nao	Nao	Nao	3	6.2	2.1	33.8	2	34.1	12.7	92	258	387.5	268.5	75
234	HBOG-233	22-08-2012	F	25	Vive Maritalmente	Vendedeira	Nao	Primario	Nao	Nao	Nao	Nao	Nao	Nao		Nao		2	2	2	2	2	2	2	1	2	99	6082012	47	151	37.2	110073	94	Nao	Nao	Nao	Nao	3	4.3	2.2	50.8	1	30.2	8.7	70	487	42.2	53.7	389
494	CSPC-083	09-11-2012	F	46	Viuvo	Domestica	Nao	Analfabeto	Nao	Nao	Nao	Nao	Nao	Nao		Nao		2	2	2	2	2	2	1	3	2	99	2082012	54	159	36	140090	93	Nao	Nao	Nao	Nao	1	4.5	2.2	48.7	2	35.9	11	92	210	13	28	109
338	HBOG-341	14-09-2012	F	29	Vive Maritalmente	Domestica	Nao	Primario																															4.5	2.2	50.4	2	41.8	11.4	81	247	17.9	21.8	443
336	HBOG-339	14-09-2012	F	40	Solteiro	Domestica	Nao	Analfabeto	Sim	Nao	Sim	Nao	Nao	Nao		Nao		2	2	2	2	2	2	1	3	2	99	22102010	54.5	168	36.6	105072	67	Nao	Nao	Nao	Nao	3	4.7	2.2	47.7	2	32	12.9	96	206	25.5	48.8	269
524	CSPC-113	10-08-2012	M	35	Vive Maritalmente	Negociante		Primario	Sim	Nao	Nao	Nao	Nao	Nao		Nao		2	2	2	2	2	1	3	1	2	99	99992012	55.5	164	36.1	120080	82	99				3	4.9	2.2	46.3	2	46.2	15.5	81.7	142	15	18	229
128	HBOG-124	17-07-2012	F	22	Vive Maritalmente	Estudante	Nao	Secundario	Nao	Nao	Nao	Nao	Nao	Nao		Nao		2	2	1	2	2	2	2	1	2	99	99102011	81	1.77	36.4	109065	69	Nao	Nao	Nao	Nao	1	5	2.2	43.8	2	46.8	10.2	76	448	15.4	24.4	821
74	CSPC-070	26-10-2012	F	27	Solteiro	Domestica	Nao	Secundario	Nao	Nao	Nao	Nao	Nao	Nao		Nao		2	2	1	2	2	2	2	1	2	99	10102012	88	1.64	36.4	133080	76	Nao	Nao	Nao	Nao	1	5.1	2.2	41.9	2	39.5	11.3	92	231	26.2	26.4	619
306	HBOG-310	09-11-2012	F	44	Solteiro	Domestica	Nao	Secundario	Sim	Nao	Nao	Sim	Nao	Nao		Nao		2	2	1	2	2	2	2	2	2	99	22082012	69	151	36.2	145094	78	Nao	Nao	Nao	Nao	1	5.4	2.2	41.1	2	38.2	12.1	95	307	19	23.8	537
96	HBOG-092	07-09-2012	F	45	Vive Maritalmente	Domestica	Nao	Analfabeto	Nao	Nao	Nao	Nao	Nao	Sim		Nao		2	2	2	2	2	2	2	2	2	99	99992012	91	1.52	35.8	170090	73	Nao	Nao	Nao	Nao	2	6.2	2.2	35.2	3	54	11.7	80	290	18.2	17.7	1233
421	CSPC-009	21-08-2012	F	30	Solteiro	Servente	Nao	Secundario	Sim	Nao	Sim	Sim	Nao	Nao		Nao		2	1	1	2	2	2	2	3	2	99	99992008	58	160	36.2	130080	62	Nao	Nao	Nao	Nao	1	6.5	2.2	38.4	3	52.7		91.3	167	19.33	12.86	783
260	HBOG-261	28-08-2012	M	29	Vive Maritalmente	Desempregado	Nao	Primario	Sim	Nao	Nao	Nao	Nao	Nao		Nao		2	2	1	2	2	2	2	1	2	99	8082012	71.5	183	37	139091	54	Nao	Nao	Nao	Nao	1	4.17	2.21	53.1	1	33.8	11	68.9	196	31.5	29.5	411
120	HBOG-116	16-07-2012	M	50	Casado	Negociante	Nao	Primario	Nao	Nao	Nao	Nao	Nao	Sim	2012	Nao		2	2	2	2	2	2	1	3	2	99	28062012	53.6	1.71	35.8	102074	110	Nao	Nao	Nao	Nao	3	3	2.3	75.5	1	20.6	7.2	89	177	11.4	23.4	36
478	CSPC-067	09-05-2012	F	46	Vive Maritalmente	Domestica	Nao	Analfabeto	Nao	Nao	Nao	Sim	Nao	Nao		Nao		2	2	2	2	2	2	2	3	2	99	23072012	60	153	36.7	12090	88	Nao	Nao	Nao	Nao	2	3.7	2.3	63.4	1	26.9	11	80.8	231	14	18	160
467	CSPC-056	09-03-2012	F	24	Solteiro	Empregada Domestica		Primario	Nao	Nao	Nao	Nao	Nao	Nao		Nao		2	2	1	2	2	2	2	3	2	99	18062012	61	162	36	120080	88	Nao	Nao	Nao	Nao	1	4.1	2.3	54.1	1	32.9	11.6	85.7	286	19.53	14.92	208
490	CSPC-079	09-10-2012	M	28	Vive Maritalmente	Segurança	Nao	Secundario	Sim	Nao	Nao	Sim	Nao	Nao		Nao		2	1	2	2	1	1	2	1	2	99	17032010	51.5	160	36.6	120080	72	Nao	Nao	Nao	Nao	1	4.5	2.3	52.1	2	33.1	15.8	89.3	74	21.74	17.49	429
472	CSPC-061	09-03-2012	M	32	Vive Maritalmente	Segurança	Nao	Primario	Sim	Nao	Sim	Nao	Sim	Nao		Nao		2	1	2	1	1	1	2	1	2	99	28082012	53	165	36.6	120080	88	Nao	Nao	Nao	Nao	1	4.9	2.3	47.1	2	42.5	13.8	85.7	297	14.88	14.83	300
493	CSPC-082	09-10-2012	F	29	Vive Maritalmente	Domestica	Nao	Analfabeto	Nao	Nao	Nao	Nao	Nao	Nao		Nao		1	2	2	2	1	1	2	3	2	99	3092012	58	162	36.6	110070	70	Nao	Nao	Nao	Nao	1	5.5	2.3	41.3	2	39.9	12.7	84.3	261	16	20	906
385	HBOG-390	10-02-2012	F	52	Vive Maritalmente	Domestica	Nao	Primario	Sim	Nao	Nao	Nao	Nao	Nao		Nao		2	2	2	2	2	2	2	3	2	99	19092012	70.4	147	36.3	159108	83	Nao	Nao	Nao	Nao	1	5.7	2.3	40.8	3	49	10.6	79	259	14.8	21.5	2051
507	CSPC-096	14-09-2012	M	51	Vive Maritalmente	Marinheiro	Nao	Primario	Nao	Nao	Nao	Sim	Nao	Nao		Nao		2	1	2	99	1	1	3	3	2	99	20092012	85	168	36.4	130090	72	Nao	Nao	Nao	Nao	1	6.1	2.3	37.2	3	48.3	16.8	87.6	108	49	37	254
318	HBOG-321	09-12-2012	F	50	Vive Maritalmente	Domestica	Nao	Primario	Sim	Nao	Nao	Nao	Nao	Nao		Nao		2	2	2	2	2	2	2	3	2	99	7022012	65.5	163	36.2	134083	78	Nao	Nao	Nao	Nao	1	7.1	2.3	32.5	4	55	9.8	88	101	19.3	23.1	475
243	HBOG-243	23-08-2012	M	32	Vive Maritalmente	Negociante	Nao	Primario	Sim	Nao	Nao	Sim	Nao	Nao		Nao		2	2	1	2	2	2	2	3	2	99	1082012	77.5	172	36.8	121073	76	Nao	Nao	Nao	Nao	2	6.28	2.33	37.1	3	43.5	11.9	96.6	225	61.1	28.3	1240
463	CSPC-052	31-08-2012	F	52	Casado	Empregada Domestica	Nao	Secundario	Sim	Nao	Nao	Nao	Nao	Sim	1981			1	2	1	2	2	2	2	1	2	2	5112008	58.5	175	36.5	120090	80	Nao	Nao	Nao	Nao	1	4.1	2.4	59.2	1	28.6	12.7	95.5	228	23.72	18.23	443
221	HBOG-220	20-08-2012	F	27	Vive Maritalmente	Domestico	Nao	Primario	Nao	Nao	Nao	Nao	Nao	Nao		Nao		2	2	2	2	2	2	2	2	2	99	99992005	81.5	161	36.2	124077	88	Nao	Nao	Nao	Nao	1	4.7	2.4	50.8	2	36.2	13	82	196	10.8	24.4	532
185	HBOG-182	08-07-2012	F	27	Vive Maritalmente	Domestica	Nao	Primario	Nao	Nao	Nao	Nao	Nao	Nao		Nao		2	2	2	2	2	2	2	1	2	99	16072012	42.5	146	36.1	113076	96	Nao	Nao	Nao	Nao	2	4.7	2.4	49.4	2	34.7	12	82	227	23.6	49.5	94
484	CSPC-073	09-05-2012	F	34	Vive Maritalmente	Domestica		Primario	Nao	Nao		Sim	Nao	Nao		Nao		2	2	1	2	2	2	2	1	2	99	3042013	59	157	37.1	120080	80	Nao	Nao	Nao	Nao	1	4.7	2.4	52.1	2	31.7	9.5	74.7	202	50	38	333
452	CSPC-040	29-08-2012	F	27	Solteiro	Domestica	Nao	Analfabeto	Sim	Nao	Nao	Nao	Nao	Nao		Nao		2	1	2	2	1	1	1	3	2	99	20082012	47	155	36.7	120080	88	Nao	Nao	Nao	Nao	2	4.8	2.4	50.5	2	32.8	7.6	85.2	215	16.79	5.43	67
442	CSPC-030	27-08-2012	F	22	Vive Maritalmente	Domestica	Nao	Primario	Nao	Nao	Nao	Nao	Nao	Nao		Nao		2	1	2	99	1	1	3	3	2	99	20052012	71.5	177	36.4	120080	100	Nao	Nao	Nao	Nao	1	5	2.4	48.9	2	29.6	9.3	81.9	241	27.62	30.08	457
68	HBOG-064	18-06-2012	F	30	Vive Maritalmente	Cabelereira	Nao	Secundario	Sim	Nao	Sim	Sim	Nao	Nao		Nao		2	2	2	2	2	2	2	2	2	99	27122010	84	1.59	36.5	120080	73	Nao	Nao	Nao	Nao	1	5.1	2.4	47.7	2	42.7	12.1	91.5	301	26.2	27.5	747
322	HBOG-325	09-12-2012	F	45	Solteiro	Domestica	Nao	Primario	Nao	Nao	Nao	Sim	Nao	Nao		Nao		2	2	1	99	2	2	1	3	2	99	99992007	62.5	151	36.8	123074	73	Nao	Nao	Nao	Nao	3	6.5	2.4	37.3	3	44.3	11.3	83	377	18.1	19.9	556
520	CSPC-109	10-01-2012	F	32	Solteiro	Domestica	Nao	Primario	Nao	Nao	Nao	Nao	Nao	Nao		Nao		2	99	2	2	2	1	2	3	2	99	15082012	55	164	36.5	120070	86	Nao	Nao	Nao	Nao	1	3.8	2.5	67.4	1	20.6	8.4	75.7	361	5	12	133
153	HBOG-149	26-07-2012	F	50	Viuvo	Domestica	Nao	Primario	Sim	Nao	Nao	Nao	Nao	Sim	2010	Nao		2	2	1	2	2	2	2	1	2	99	16042012	91.1	162	35.6	138082	68	Nao	Nao	Nao	Nao	1	4.1	2.5	60.5	1	29.1	12	93	176	15.6	21.2	418
498	CSPC-087	09-12-2012	F	49	Viuvo		Nao	Analfabeto	Nao	Nao	Nao	Nao	Nao	Nao		Nao		2	2	2	2	2	2	1	3	2	99	5092012	54	159	37	120070	78	Nao	Nao	Nao	Nao	1	4.2	2.5	59.5	1	33.2	9.3	88.4	298	12	14	709
529	HBOG-201	13-08-2012	F	38	Solteiro	Empregada Domestica	Nao	Primario	Nao	Nao	Nao	Sim	Nao	Nao		Nao		2	2	2	2	2	2	1	3	2	99	11072012	63.8	157	36.2	100080	80	Nao	Nao	Nao	Nao	2	4.3	2.5	59.1	1	27.3	8.8	76	141	76.1	88.8	35
531	HBOG-266	28-08-2012	M	22	Solteiro	Doméstico	Nao	Primario	Nao	Nao	Nao	Sim	Nao	Nao		Nao		2	1	2	2	1	1	3	3	99	99	3082012	61.5	171	17.1	112070	89	99				3	4.7	2.5	53	1	28.2	13.6	94	178			125
272	HBOG-274	29-08-2012	F	21	Vive Maritalmente	Estudante	Nao	Secundario	Nao	Nao	Sim	Nao	Nao	Nao		Nao		2	2	2	2	2	2	2	1	2	99	7022012	59	161	36.8	120084	105	Nao	Nao	Nao	Nao	1	5	2.5	49.1	2	44.8	11	83	159	16.5	22.5	552
425	CSPC-013	21-08-2012	F	57	Viuvo		Nao	Primario	Nao	Nao	Nao	Nao	Nao	Nao		Nao		2	2	2	2	2	2	1	3	2	99	99992006	60	153	36.1	100060	64	Nao	Nao	Nao	Nao	3	5.2	2.5	48.8	2	34.6	11.2	82.2	260	22.45	17.6	627
26	HBOG-009	30-05-2012	F	22	Solteiro	Estudante	Nao	Secundario	Sim	Nao	Nao	Nao	Nao	Nao		Nao		2	2	1	2	2	2	2	2	2	99	15052012	49.8	1.62	37.7	11486	104	Nao	Nao	Nao	Nao	3	5.3	2.5	46.9	2	31.5	10	74	475	17.1	27.9	192
287	HBOG-290	09-05-2012	F	33	Vive Maritalmente	Estudante	Nao	Secundario	Nao	Nao	Sim	Sim	Nao	Sim	2011	Nao		2	2	1	2	2	2	2	2	2	99	8082012	46.5	156	36.4	117075	93	Nao	Nao	Nao	Nao	2	5.4	2.5	45	1	17.4	6	78	74	19	44.5	5
295	HBOG-299	09-06-2012	M	40	Solteiro	Servente Hoteleiro	Nao	Secundario	Nao	Nao	Nao	Sim	Nao	Nao		Nao		2	2	1	2	2	2	1	3	2	99	15082012	60	163	37	164097	59	Nao	Nao	Nao	Nao	1	6	2.5	41	3	48.6	13.2	93	399	13.3	34.3	277
45	HBOG-041	06-11-2012	F	29	Vive Maritalmente	Vendedora	Nao	Secundario	Nao	Nao	Nao	Sim	Nao	Nao		Nao		2	2	2	2	2	2	2	1	2	99	1062012	49.2	1.55	35.8	117077	73	Nao	Nao	Nao	Nao	3	6.5	2.5	37.6	3	46.8	12.4	86	270	13.2	24.3	322
521	CSPC-110	10-01-2012	M	37	Solteiro	Desempregado		Primario	Sim	Nao	Nao	Sim	Nao	Sim	2012	Nao		2	1	2	99	1	1	3	1	2	99	99992010	53	164	30.5	120080	78	Nao	Nao	Nao	Nao	3	4.2	2.6	60.8	1	34.4	9.3	97.9	204	25	54	96
162	HBOG-158	30-07-2012	F	29	Solteiro	Domestica	Nao	Secundario	Sim	Nao	Nao	Sim	Sim	Nao		Nao		2	2	1	2	2	2	2	3	2	99	14092010	51	157	35.7	146075	72	Nao	Nao	Nao	Nao	1	4.4	2.6	59.7	2	33.2	13.2	87	227	40	39.1	498
437	CSPC-025	24-08-2012	F	21	Solteiro	Estudante	Nao	Universitrio	Sim	Nao	Sim	Sim	Nao	Nao		Nao		2	2	2	2	1	1	3	3	2	99	28072012	47.7	168	36.8	120080	100	Nao	Nao	Nao	Nao	3	4.7	2.6	56.3	2	34.1	11.6	76	274	13.23	20.18	514
500	CSPC-089	08-12-2012	F	48	Solteiro			Secundario	Sim	Nao	Nao	Sim		Sim	2011	Nao		2	2	2	2	2	2	1	3	2	99	15032011	109	169	37	120080	80	Nao	Nao	Nao	Nao	1	4.8	2.6	53.1	2	39.8	7.5	65.6	314	9	20	477
42	HBOG-038	06-08-2012	M	35	Vive Maritalmente	Mecânico, Segurança	Nao	Secundario	Sim	Nao	Nao	Sim	Nao	Nao		Nao		2	1	2	2	1	2	3	1	2	99	7062011	65	1.77	36.3	118083	70	Nao	Nao	Nao	Nao	1	5.2	2.6	2.6	2	31.6	14	82	241	22.6	23.5	393
151	HBOG-148	26-07-2012	F	26	Solteiro	Estudante	Nao	Secundario	Nao	Nao	Nao	Nao	Nao	Nao		Nao		2	1	1	2	2	2	3	2	2	99	4072012	63	163	36	130070	16	Nao	Nao	Nao	Nao	1	5.2	2.6	49.6	2	45.9	13.7	92	406	16.5	21.6	708
406	HBOG-413	15-10-2012	F	42	Solteiro	E. Domestica	Nao	Primario	Nao	Nao	Nao	Nao	Nao	Nao		Nao		2	2	2	2	2	2	1	3	2	99	9032012	77.5	165	36.3	162098	90	Nao	Nao	Nao	Nao	1	5.4	2.6	47.4	2	46.3	11.4	84	292	16.6	25.4	652
415	CSPC-003	17-08-2013	M	29	Vive Maritalmente	Serralheiro	Nao	Primario	Nao	Nao	Nao	Sim	Nao	Nao		Nao		2	1	2	2	1	1	3	1	2	99	21052012	64.2	169	37	110070	78	Nao	Nao	Nao	Nao	1	5.6	2.6	46.3	2	40.4	13.3	87.5	242	14.92	13.49	409
220	HBOG-219	17-08-2012	F	52	Casado	Modista	Nao	Secundario	Nao	Nao	Nao	Nao	Nao	Nao		Nao		2	2	2	2	2	2	1	3	2	99	99022012	70	160	36.4	169100	89	Nao	Nao	Nao	Nao	1	5.7	2.6	44.6	2	42.4	9.3	90	323	11.7	25.5	315
386	HBOG-391	10-02-2012	F	34	Solteiro	E.Domestica	Nao	Primario	Nao	Nao	Nao	Sim	Nao	Nao		Nao		2	2	2	2	2	2	2	3	2	99	19092012	59.1	164	36.4	123080	73	Nao	Nao	Nao	Nao	1	7	2.6	37.2	3	47.1	11.6	79	210	27	39.4	652
443	CSPC-031	27-08-2012	F	48	99	Conselheira	Nao	Secundario	Sim	Nao	Nao	Nao	Sim	Nao		Nao		2	1	2	2	1	1	3	3	2	99	99011998	115	155	36	170100	98	Nao	Nao	Nao	Nao	1		2.6	52.8	2	29.6	13	88.6	300	25.58	16.97	199
57	HBOG-053	14-06-2012	F	35	Vive Maritalmente	Domestica	Nao	Secundario	Nao	Nao	Nao	Nao	Nao	Nao		Sim	2010	2	1	2	2	2	2	2	2	2	99	22052012	35.5	1.59	35.3	84068	75	Nao	Nao	Nao	Nao	2	4	2.7	66.8	1	22.7	6.6	82	163	27.1	33.6	78
290	HBOG-293	09-05-2012	F	39	Vive Maritalmente	Negociante	Nao	Primario	Sim	Nao	Nao	Sim	Sim	Nao		Nao		2	1	2	2	1	2	3	1	2	99	20082012	58	161	36.4	144093	65	99				2	4.8	2.7	56.5	1	27.3	11.8	81	282	45.2	55.7	474
481	CSPC-070	09-05-2012	F	45	Vive Maritalmente	Domestica	Nao	Analfabeto	Sim	Nao	Nao	Nao	Nao	Nao		Nao		2	2	1	2	2	2	2	3	2	99	2032010	58	170	37.1	130090	70	Nao	Nao	Nao	Nao	1	5.2	2.7	52	2	35.6	14.3	97.9	199	23	31	90
313	HBOG-317	09-12-2012	F	27	Solteiro	Domestica	Nao	Primario	Nao	Nao	Nao	Sim	Nao	Nao		Nao		2	2	2	2	2	2	2	3	2	99	7082012	61	157	36.8	136101	104	Nao	Nao	Nao	Nao	3	5.2	2.7	51	2	37	10.6	77	84	11.1	19	494
213	HBOG-212	15-08-2012	M	31	Vive Maritalmente	Negociante	Nao	Primario	Sim	Nao	Nao	Sim	Sim	Nao		Nao		2	1	2	1	2	1	3	1	2	99	30072012	65.5	169	36.2	100080	100	Nao	Nao	Nao	Nao	2	5.3	2.7	50.8	1	21.5	12.1	96	257	12.5	24.8	322
13	HBOG-022	06-05-2012	F	28	Casado	Vendedora	Nao	Primario	Nao	Nao	Nao	Sim	Nao	Nao		Nao		2	2	1	2	2	2	2	1	2	99	15112011	56.3	1.47	36.6	142095	81	Nao	Nao	Nao	Nao	99	6.3	2.7	43.5	2	34.7	12.3	115	263	40.3	46.3	657
316	HBOG-319	09-12-2012	F	30	Solteiro	Domestica	Nao	Primario	Nao	Nao	Nao	Nao	Nao	Nao		Nao		2	2	2	2	2	2	1	3	2	99	28082012	59.8	167	36.2	115074	104	Nao	Nao	Nao	Nao	1	6.6	2.7	40.1	3	48.6	11.1	76	347	11.3	23.9	326
80	HBOG-076	21-06-2012	M	31	Solteiro	Segurança	Nao	Secundario	Sim	Nao	Nao	Nao	Nao	Nao		Nao		2	2	2	2	2	2	1		2	99	7062012	59	1.69	35.8	110080	88	Nao	Nao	Nao	Nao	2	4.5	2.8	62.7	1	22.1	12.5	87	208	19.4	41	81
98	HBOG-094	07-09-2012	F	29	Solteiro	Domestica	Nao	Primario	Nao	Nao	Nao	Nao	Nao	Nao		Nao		2	2	1	2	2	2	1	3	2	99	4112011	49.8	1.51	35.8	90070	68	Nao	Nao	Nao	Nao	1	5.6	2.8	51.1	2	35.4	10.4	70	293	19.3	31.5	398
187	HBOG-184	08-07-2012	F	59	Vive Maritalmente	Domestico	Nao	Analfabeto	Nao	Nao	Nao	Sim	Nao	Nao		Nao		2	2	1	2	2	2	2	1	2	99	9072010	77	157	35.9	149090	81	Nao	Nao	Nao	Nao	2	5.6	2.8	50.2	2	38.8	12.8	89	297	16.7	22.3	379
179	HBOG-176	08-02-2012	M	32	Vive Maritalmente		Nao	Primario	Sim	Nao	Nao	Nao	Nao	Nao		Nao		2	2	2	2	2	2	2	1	2	99	18072012	61	172	36.7	140079	91	Nao	Nao	Nao	Nao	3	6.8	2.8	41	3	40.4	13.9	89	247	16.2	24.9	444
340	HBOG-344	14-09-2012	F	18	Solteiro	Estudante	Nao	Secundario	Nao	Nao	Sim	Nao	Nao	Nao		Nao		2	2	1	2	2	2	1	3	2	99	6092012	47	160	36.2	112075	80	Nao	Nao	Nao	Nao	2	5.3	2.9	55.8	2	33.4	9.7	77	261	24.2	29.1	412
189	CSPC-186	26-10-2012	F	39	Solteiro	Domestico	Nao	Analfabeto	Nao	Nao	Nao	Nao	Sim	Nao		Nao		2	2	2	2	2	2	1	3	2	99	1072009	53.8	165	36.2	98066	84	Nao	Nao	Nao	Nao	2	6.1	2.9	47	3	45.7	10.1	102	367	25.5	37	699
58	HBOG-054	14-06-2012	F	27	Solteiro	Estudante	Nao	Secundario	Sim	Nao	Nao	Sim	Nao	Nao		Nao		2	2	1	2	2	2	2	3	2	99	4022011	57	1.65	35.3	127078	68	Nao	Nao	Nao	Nao	3	5.7	3	52.5	2	34.6	11.1	81	202	15.2	27.7	305
449	CSPC-037	28-08-2012	F	37	Solteiro	Domestica	Nao	Primario	Nao	Nao	Sim	Sim	Nao	Nao		Nao		2	2	2	99	2	1	1	3	2	99	24082012	54	167	36.5	120080	85	Nao	Nao	Nao	Nao	2	4.6	3.1	65.6	1	24.8	11.3	85.6	180	31.38	19.42	105
358	HBOG-363	24-09-2012	F	35	Vive Maritalmente	Vendedora	Nao	Primario	Nao	Nao	Nao	Nao	Nao	Nao		Nao		2	2	1	2	2	2	2	1	2	99	2032012	70.5	159	36.4	120082	79	Nao	Nao	Nao	Nao	2	5.5	3.1	56.4	1	25.3	12.4	98	228	41.9	30.8	539
448	CSPC-036	28-08-2012	F	23	Vive Maritalmente		Nao	Primario	Nao	Nao	Nao	Sim	Nao	Nao		Nao		2	1	2	2	1	1	3	2	2	99	99992009	62.5	146	36.4	120080	88	Nao	Nao	Nao	Nao	1	5.8	3.1	53.2	2	34.8	12.4	79.2	169	28.09	27.38	623
464	CSPC-053	31-08-2012	F	45	Vive Maritalmente	Domestica		Primario	Sim	Nao	Sim	Nao	Nao	Nao		Nao		2	1	2	2	1	1	2	3	2	99	99992008	86.5	167	36.3	130090	68	Nao	Nao	Nao	Nao	1	7.1	3.1	43.3	2	34.5	11.5	85.9	239	29.18	17.36	687
54	HBOG-050	06-12-2012	F	37	Vive Maritalmente	Vendedora	Nao	Primario	Nao	Nao	Nao	Sim	Nao	Sim		Nao		2	2	1	2	2	2	2	2	2	99	13122010	81.5	1.6	36.3	116079	77	Nao	Nao	Nao	Nao	2	6.29	3.17	50.5	2	39.7	9.6	81.4	287	15.7	40.5	342
302	HBOG-306	09-10-2012	F	25	Vive Maritalmente	Domestica	Nao	Primario	Nao	Nao	Nao	Nao	Nao	Nao		Nao		2	2	1	2	2	2	2	1	2	99	20082012	42.3	153	36.2	88059	84	Nao	Nao	Nao	Nao	2	5.2	3.2	62.2	1	26.6	8.9	78	358	29	49.8	148
469	CSPC-058	09-03-2012	M	25	Vive Maritalmente	Comerciante	Nao	Secundario	Sim	Nao	Nao	Sim	Sim	Nao		Nao		2	1	2	2	1	1	2	3	2	99	27062012	64	176	36.5	110070	86	Nao	Nao	Nao	Nao	1	5.7	3.2	56.4	2	25.5	13.8	88.2	215	20.92	13.64	263
194	HBOG-191	08-09-2012	M	28	Vive Maritalmente	Ajudante de Armazem	Nao	Primario	Sim	Nao	Nao	Nao	Nao	Nao		Nao		2	2	1	2	2	2	2	3	2	99	30072010	57.5	168	36.6	140088	65	Nao	Nao	Nao	Nao	2	5.8	3.2	55.2	2	28.8	13.2	88	320	90.7	94.2	218
365	HBOG-370	27-09-2012	F	30	Casado	Estudante	Nao	Secundario	Nao	Nao	Nao	Nao	Nao	Nao		Nao		2	2	1	2	2	2	2	1	2	99	5092012	56.5	151	36.2	128082	87	Nao	Nao	Nao	Nao	1	6.9	3.2	46.2	2	36.2	9.1	68	366	20.6	47.6	590
325	HBOG-328	13-09-2012	F	43	Vive Maritalmente	Domestica	Nao	Primario	Nao	Nao	Nao	Nao	Nao	Nao		Nao		2	2	1	2	2	2	2	2	2	99	29082012	57	155	36.2	126088	108	Nao	Nao	Nao	Nao	1	7	3.2	44.7	3	43.4	10.3	79	319	14.1	18.2	609
113	HBOG-109	07-12-2012	F	22	Vive Maritalmente	Domestica	Nao	Primario	Nao	Nao	Sim	Nao	Nao	Nao		Nao		2	2	2	2	2	2	2	3	2	99	30052011	84	1.73	36	120080	86	Nao	Nao	Nao	Nao	3	8.1	3.2	40.2	3	39	11.3	78	504	25.5	28.7	491
138	HBOG-135	24-07-2012	F	24	Vive Maritalmente	Domestica	Nao	Analfabeto	Nao	Nao	Sim	Sim	Nao	Nao		Nao		2	2	2	2	2	2	2	1	2	99	29062012	51.5	156	36.1	144082	114	Nao	Nao	Nao	Nao	1	4.8	3.4	71.7	1	19.8	7.1	66	277	21.1	25.8	304
65	HBOG-061	15-06-2012	M	44	Solteiro	Motorista	Nao	Secundario	Sim	Nao	Nao	Sim	Nao	Nao		Nao		2	1	1	2	2	2	2	3	2	99	12062012	49.5	1.65	35.4	121078	68	Nao	Nao	Nao	Nao	2	5	3.4	67.8	1	25.4	14.7	95.1	248	35.5	31.6	423
16	HBOG-019	06-04-2012	F	28	Vive Maritalmente	Domestica	Nao	Primario	Nao	Nao	Sim	Sim	Nao	Nao		Nao		2	2	2	2	2	2	2	3	2	99	6122011	58	1.61	35.7	120090	81	Nao	Nao	Nao	Nao	2	6.3	3.4	54.7	2	29.4	9.8	76	315	28.4	45.1	350
405	HBOG-412	10-12-2012	F	20	Vive Maritalmente	Domestica	Nao	Primario	Nao	Nao	Nao	Nao	Nao	Nao		Nao		2	2	1	2	2	2	2	3	2	99	8102012	37.3	143	36.5	50062	137	Nao	Nao	Nao	Nao	1	6.3	3.4	52.7	3	41.8	8.6	76	217	20	31.3	518
519	CSPC-108	28-09-2012	M	32	Vive Maritalmente	Desempregado		Primario	Sim	Nao	Nao	Nao	Nao	Nao		Nao		2	1	2	2	1	1	2	3	2	99	11092012	60	166	36.8	120080	78	Nao	Nao	Nao	Nao	3	5.3	3.6	66.6	1	23.1	10.6	84.1	287	27	67	115
431	CSPC-019	22-08-2012	M	21	Vive Maritalmente	Segurança	Nao	Primario	Nao	Nao	Nao	Sim	Nao	Nao		Nao		2	1	2	2	1	2	3	1	2	99	4052012	60	163	36.4	110070	72	Nao	Nao	Nao	Nao	1	5.4	3.6	67.3	1	20.1	13.4	93.2	140	13.91	14.85	258
439	CSPC-027	27-08-2012	M	32	Vive Maritalmente	Negociante	Nao	Primario	Nao	Nao	Nao	Nao	Sim	Nao		Nao		2	2	2	2	2	1	3	3	2	99	23072012	60	174	36.1	130080	100	Nao	Nao	Nao	Nao	1	5.8	3.6	62	2	26.5	13.7	84.5	127	12.88	12.62	220
129	HBOG-125	17-07-2012	M	26	Solteiro	Domestico	Nao	Primario	Nao	Nao	Nao	Nao	Sim	Nao		Nao		2	2	1	2	2	2	1	3	2	99	9072012	51	1.72	35.6	104071	89	Nao	Nao	Nao	Nao	3	6.6	3.6	55.6	2	26.8	11.2	84	400	16.9	23.2	477
327	HBOG-330	13-09-2012	F	59	Vive Maritalmente	Vendedeira	Nao	Analfabeto	Sim	Nao	Nao	Sim	Nao	Nao		Nao		2	2	2	2	2	2	2	1	2	99	28082012	64	159	37.2	144089	58	Nao	Nao	Nao	Nao	1	6.3	3.7	58.4	2	30.4	11.3	99	167	22.6	29.9	492
429	CSPC-017	22-08-2012	M	54	Casado	Segurança	Nao	Secundario	Nao	Nao	Nao	Nao	Sim	Nao		Nao		2	2	2	2	2	2	2	3	2	99	14082012	100	183	36.3	150100	88	Nao	Nao	Nao	Nao	1	6.6	3.7	55.7	2	33.2	9.9	86.8	245	12.41	10.3	635
445	CSPC-033	27-08-2012	F	21	Solteiro	Estudante	Nao	Secundario	Nao	Nao	Sim	Nao	Nao	Nao		Nao		2	1	2	2	1	1	2	3	2	99	99072012	54	169	36.5	120080	100	Nao	Nao	Nao	Nao	1	7.6	3.7	49.2	2	31.3	10.6	75.9	342	31.82	33.54	497
350	HBOG-355	19-09-2012	F	47	Casado	Empregada Domestica	Nao	Primario	Nao	Nao	Sim	Nao	Nao	Nao		Nao		1	2	1	2	2	2	2	1	2	99	19092012	74.8	156	36.9	144099	73	Nao	Nao	Nao	Nao	1	7.6	3.7	48.5	2	33.2	9.7	-73.6	213	50.7	69.7	875
245	HBOG-245	23-08-2012	F	27	Vive Maritalmente	Estudante	Nao	Secundario	Sim	Nao	Nao	Sim	Nao	Nao		Nao		2	2	2	2	2	2	2	3	2	99	9082012	57	167	37.7	120068	108	Nao	Nao	Nao	Nao	3	4.7	3.8	80.7	0.5	10.1	10.2	87	216	78.2	86.2	76
450	CSPC-038	29-08-2012	F	37	Solteiro	Domestica	Nao	Secundario	Nao	Nao	Sim	Sim	Sim	Nao		Nao		2	1	2	2	1	1	3	3	2	99	21082012	37	160	36.5	110070	120	Nao	Nao	Nao	Nao	99	5.3	3.8	71.8	1	22	10	87.1	226	39.98	28.24	244
479	CSPC-068	09-05-2012	F	23	Solteiro			Primario	Nao	Nao	Nao	Nao	Nao	Nao		Nao		2	2	2	2	2	2	1	3	2	99	14082012	33.5	150	36.6	80060	120	Nao	Nao	Nao	Nao	1	5.1	3.9	75.5	1	14.2	5.1	79.5	393	17	35	35
526	HBOG-126	18-07-2012	F	47	Solteiro	Aposentada	Nao	Analfabeto	Nao	Nao	Nao	Sim	Nao	Sim	1994	Nao		2	2	2	2	2	2	1	3	2	99	17072012	47	159	35.7	104082	79	Nao	Nao	Nao	Nao	2	5.5	3.9	70.5	1	16.8	9	86	623	20.6	26.8	427
123	HBOG-119	17-07-2012	F	44	Viuvo	Negociante	Nao	Primario	Nao	Nao	Nao	Nao	Nao	Sim	2011	Nao		2	1	2	2	2	2	2	2	2	99	99992009	52	1.57	35.8	123085	95	Nao	Nao	Nao	Nao	2	6.4	3.9	60.5	1	21.9	12.9	68	282	24.2	41.7	207
471	CSPC-060	09-03-2012	M	62	Viuvo	Cozinheiro	Nao	Primario	Sim	Nao	Nao	Nao	Nao	Nao		Nao		2	2	2	2	2	2	1	3	2	99	29062012	54	174	36.6	196114	74	Nao	Nao	Nao	Nao	1	6.4	3.9	61	2	26.9	11	73.8	273	24	26	102
480	CSPC-069	09-05-2012	F	29	Vive Maritalmente	Domestica		Primario	Nao	Nao	Nao	Nao	Nao	Nao		Nao		2	2	1	2	2	2	2	1	2	99	99082010	81	149	37	140090	126	Nao	Nao	Nao	Nao	1	6.7	3.9	58.3	2	30.3	11	80.3	317	57	47	532
222	HBOG-221	24-10-2012		45	Vive Maritalmente	Domestica	Nao	Primario	Sim	Nao	Nao	Nao	Nao	Nao		Nao		2	2	2	2	2	2	2	3	2	99	2102012	56.5	144	36.2	172091	82	Nao	Nao	Nao	Nao	2	7.5	4	53.5	3	35.1	10.6	82	118	13.8	33.2	372
299	HBOG-303	09-06-2012	F	46	Solteiro	Vendedeira	Nao	Primario	Nao	Nao	Nao	Sim	Nao	Sim	1982	Nao		2	2	1	2	2	2	1	3	99	99	3092012	65	151	36.8	145087	74	Nao	Nao	Nao	Nao	2	9.4	4	43	4	47.6	11.1	94	311	22.1	20.9	826
100	HBOG-096	07-10-2012	M	53	Viuvo	Guarda	Nao	Secundario	Nao	Nao	Nao	Nao	Nao	Nao		Nao		2	1	1	2	2	2	1	3	2	99	18062012	47.5	1.63	36.7	100070	98	Nao	Nao	Nao	Nao	2	6.6	4.2	64.1	2	25.6	9	77	462	34.1	32.2	202
403	HBOG-410	10-11-2012	F	33	Vive Maritalmente	Cozinheira	Nao	Primario	Nao	Nao	Nao	Nao	Nao	Nao		Nao		2	2	2	2	2	2	2	1	2	99	20092012	48	161	36.2	112057	92	Nao	Nao	Nao	Nao	1	7.8	4.2	54	2	31.9	9.4	97	381	29	39.8	233
131	HBOG-128	18-07-2012	M	34	Vive Maritalmente	Segurança		Secundario	Sim	Nao	Nao	Nao	Nao	Sim	2000	Nao		2	2	2	2	2	2	2	1	2	99	29032012	45.5	1.76	35.6	110070	88	Nao	Nao	Nao	Nao	2	5.8	4.4	75.1	1	14	5.8	90	222	32.6	39.8	83
81	HBOG-077	26-06-2012	M	52	Vive Maritalmente	Mineiro	Nao	Secundario	Sim	Nao	Nao	Nao	Nao	Nao		Nao		2	2	2	2	2	2	2	3	2	99	26062012	50	1.74	35.6	130080		Nao	Nao	Nao	Nao	3	5.3	4.5	84.3	0.5	10.2	8.7	92	368	43.1	60	85
457	CSPC-045	30-08-2012	F	35	Solteiro	Domestica		Primario	Nao	Nao	Sim	Nao	Nao	Nao		Nao		2	1	2	2	1	1	3	3	2	99	99082012	43.5	149	36.5	110070	84	Nao	Nao	Nao	Nao	1	6.9	4.5	64.8	1	20.1	8.8	70	227	22.84	15.15	165
97	HBOG-093	07-09-2012	F	45	Vive Maritalmente	Vendedeira	Nao	Primario	Nao	Nao	Nao	Nao	Nao	Nao		Nao		2	2	2	2	2	2	2	2	1	99	23022012	103.5	1.65	36.2	130080	92	Nao	Nao	Nao	Nao	1	7.9	4.6	58.3	3	36.4	13.8	86	280	29	22.6	986
508	CSPC-097	24-09-2012	M	32	Solteiro	Negociante	Nao	Secundario	Sim	Nao	Nao	Nao	Sim	Nao		Nao		2	1	2	99	1	1	3	3	2	99	17092012	55	165	36.5	110070	72	Nao	Nao	Nao	Nao	2	8.8	4.6	52.6	3	38.2	11.5	94.9	373	38	38	362
193	CSPC-190	26-10-2012	F	29	Vive Maritalmente	Negociante	Nao	Primario	Sim	Nao	Nao	Sim	Nao	Nao		Nao		2	2	2	2	2	2	2	1	2	99	9102012	64.4	166	36.6	130085	85	Nao	Nao	Nao	Nao	2	9.1	4.6	51.2	3	29.4	10.6	82	197	19	34.1	349
501	CSPC-090	14-09-2012	M	44	Casado	Gestor	Nao	Secundario	Sim	Nao	Sim	Nao	Nao	Nao		Nao		2	1	2	2	1	1	2	1	2	99	99992005	56	176	36.2	120080	72	Nao	Nao	Nao	Nao	3	8.9	4.7	53	2	23.9	10.8	90.8	177	36	96	301
6	HBOG-029	06-06-2012	F	23	Vive Maritalmente	Cabeleleira		Secundario	Nao	Nao	Sim	Sim	Nao	Nao		Nao		2	2	1	2	2	2	2	2	2	99	28052012	50.8	1.52	35.5	136084	142	Nao	Nao	Nao	Nao	1	6.8	4.9	72.3	1	17.4	15	93	294	16.3	24	483
130	HBOG-127	18-07-2012	M	46	Solteiro	Motorista	Nao	Secundario	Nao	Nao	Nao	Nao	Nao	Sim	2009	Nao		2	2	2	2	2	2	1	2	2	99	2072012	58	1.76	36.8	107067		Nao	Nao	Nao	Nao	2	7.4	4.9	65.1	2	26.3	8.3	80	399	11.8	32.3	196
202	HBOG-200	13-08-2012	F	36	Solteiro	Vendedeira		Analfabeto	Nao	Nao	Nao	Nao	Nao	Nao		Nao		2	2	2	2	2	2	2	3	2	99	6082012	45	157	37.2	90060	80	Nao	Nao	Nao	Nao	3	6.5	5	76.3	1	15.7	5.5	69	311	32	53.3	303
485	CSPC-074	09-06-2012	F	45	Solteiro	Domestica	Nao	Primario	Nao	Nao	Nao	Nao	Nao	Nao		Nao		2	2	2	2	2	2	1	3	2	99	29032010	60	160	36.5	140100	80	Nao	Nao	Nao	Nao	1	7.2	5	69.3	1	19.6	9.5	66.9	208	15	17	337
115	HBOG-111	07-12-2012	F	36	Solteiro	Domestica	Nao	Primario	Nao	Nao	Nao	Nao	Sim	Nao		Nao		2	2	2	2	2	2	1	3	2	99	27062012	35.7	1.61	36	110080	75	Nao	Nao	Nao	Nao	3	9.7	5	52.2	4	40.8	9.2	100	663	20.1	23.8	768
237	HBOG-236	22-08-2012	F	23	Solteiro	Domestico	Nao	Primario	Nao	Nao	Nao	Nao	Nao	Nao		Nao		2	2	2	2	2	2	1	1	2	99	7082012	64	168	36.2	104068	94	Nao	Nao	Nao	Nao	1	8.6	5.2	60.5	3	30.9	4.9	69	148	24.5	32.4	880
392	HBOG-398	10-03-2012	M	57	Vive Maritalmente	Guarda	Nao	Analfabeto	Nao	Nao	Nao	Nao	Nao	Nao		Nao		2	2	2	2	2	2	2	3	2	99	17092012	58.4	169	36.4	178107	78	Nao	Nao	Nao	Nao	1	7.3	5.3	73.6	2	22.8	12.1	97	185	129.8	141.8	76
496	CSPC-085	09-11-2012	F	30	Casado	Domestica	Nao	Analfabeto	Nao	Nao	Nao	Nao	Nao	Nao		Nao		2	1	2	2	1	1	3	1	2	99	10012011	66	162	36	130080	73	Nao	Nao	Nao	Nao	2	7.5	5.3	70.6	2	24	12.5	85.3	154	19	24	369
483	CSPC-072	09-05-2012	M	28	Vive Maritalmente	4		Primario	Sim	Nao	Nao	Sim	Sim	Nao		Nao		2	1	2	2	1	1	3	1	2	99	3102011	58	163	36.8	120080	72	Nao	Nao	Nao	Nao	1	8.3	5.7	68.8	2	29	14.1	95.7	93	22	25	480
21	HBOG-014	31-05-2012	M	32	Solteiro	Carregador de mercado	Nao	Secundario	Sim	Nao	Nao	Sim	Sim	Nao		Nao		2	2	1	2	2	2	2	3	2	99	99992012	70	1.75	36.3	105071	84	Nao	Nao	Nao	Nao	3	8.3	6	72.1	1	13.2	6.7	84	322	9.5	13.5	194
455	CSPC-043	30-08-2012	F	41	Solteiro	Domestica	Nao	Analfabeto	Sim	Nao	Sim	Nao	Nao	Nao		Nao		1	1	2	2	1	1	2	3	2	99	18072012	54	169	37	120090	84	Nao	Nao	Nao	Nao	1	8.6	6.1	70.8	2	19	7	58.7	497	30.31	17.46	418
191	HBOG-188	08-08-2012	M	46	Vive Maritalmente	Negociante	Nao	Primario	Nao	Nao	Nao	Sim	Nao	Sim	2010	Nao		2	2	1	2	2	2	2	1	2	99	29062012	53.6	168	36.6	85062	114	Nao	Nao	Nao	Nao	3	10.1	6.2	61.5	2	24.5	9.3	79	88	51.2	81.5	33
381	HBOG-386	10-02-2012	F	64	Solteiro	Domestico	Nao	Analfabeto	Sim	Nao	Nao	Nao	Nao	Nao		Nao		2	2	2	2	2	2	1	3	2	99	12092012	61.2	157	36.2	103064	67	Nao	Nao	Nao	Nao	2	8.8	6.4	71.9	2	18.6	9.4	88	200	23.6	30.1	182
182	HBOG-179	08-06-2012	F	27	Vive Maritalmente	Facchineira	Nao	Primario	Nao	Nao	Sim	Nao	Nao	Nao		Nao		2	1	2	2	1	1	3	1	2	99	99062012	79	159	36.5	108067	88	Nao	Nao	Nao	Nao	2	11.1	6.5	59.3	3	24.9	12.2	89	393	24.7	28.5	717
180	HBOG-177	08-03-2012	F	40	Viuvo	Negociante	Nao	Secundario	Nao	Nao	Sim	Nao	Nao	Nao		Nao		2	2	2	2	2	2	1	3	2	99	18072012	44	158	36.2	11466	100	Nao	Nao	Nao	Nao	1	8.8	6.8	76.6	1	11.9	7.7	95	115	5	15.5	10
417	CSPC-005	17-08-2012	F	42	Viuvo	Cozinheiro	Nao	Primario	Nao	Nao	Nao	Nao	Nao	Nao		Nao		2	2	2	2	2	2	1	3	2	99	14082012	57	150	37	110070	108	Nao	Nao	Nao	Nao	1	7.9	6.9	5.3	0	5.3	6.7	76.4	166	11.96	8.45	181
95	HBOG-091	07-06-2012	M	31	Solteiro	Vendedor Ambulante	Nao	Primario	Sim	Nao	Nao	Nao	Nao	Nao		Nao		2	2	2	2	1	2	1	3	2	99	5062012	61.5	1.83	39.3	110070	110	Nao	Nao	Nao	Nao	2	10	7.2	72.6	1	9.6	11.7	72	409	74.1	110	473
334	HBOG-337	13-09-2012	M	21	Solteiro	Estudante	Nao	Secundario	Nao	Nao	Nao	Sim	Sim	Nao		Nao		2	2	1	2	2	2	2	2	2	99	27082012	59.5	166	36.6	187073	106	Nao	Nao	Nao	Nao	2	11.2	7.8	70.3	2	22	10.7	83	315	15.2	22.6	237
354	HBOG-359	19-09-2012	M	22	Solteiro	Domestico	Nao	Analfabeto	Nao	Nao	Nao	Sim	Sim	Nao		Nao		2	2	2	2	2	2	1	3	2	99	31082012	46.5	162	36.5	126091	120	Nao	Nao	Nao	Nao	1	12.8	10.6	82.9	1	9.4	7.1	80	269	16.4	50.8	145
482	CSPC-071	09-05-2012	M	33	Solteiro	Desempregado		Primario	Sim	Nao	Nao	Nao	Nao	Nao		Nao		2	2	2	2	2	2	1	3	2	99	20082012	46	166	37	110080	80	Nao	Nao	Nao	Nao	4	13.4	10.8	80.9	1	10.4	14.8	102	293	30	43	141
488	CSPC-077	09-06-2012	F	32	Vive Maritalmente	Domestica		Primario	Nao	Nao	Nao	Nao	Nao	Nao		Nao		2	1	2	2	1	1	2	1	2	99	24022009	82	160	36.9	130070	65	Nao	Nao	Nao	Nao	1
518	CSPC-107	28-09-2012	M	19	Solteiro	Estudante		Secundario	Sim	Nao	Sim	Nao	Sim	Nao		Nao		2	2	2	99	1	1	2	3	2	99	26092012	69.5	167	36.5	120080	72	Nao	Nao	Nao	Nao	1
461	CSPC-049	31-08-2012	F	45	Vive Maritalmente	Domestica	Nao	Secundario	Nao	Nao	Sim	Sim	Nao	Nao		Nao		1	1	2	2	1	1	2	1	2	99	99992012	58	157	36.5	100070	70	Nao	Nao	Nao	Nao	1
509	CSPC-098	26-09-2012	F	28	Solteiro		Nao	Primario	Nao	Nao	Nao	Nao	Nao	Nao		Nao		2	1	2	2	1	1	2	3	2	99	24092012	48.5	151	36.9	110070	86	Nao	Nao	Nao	Nao	1
441	CSPC-029	27-08-2012	F	33	Viuvo	Desempregado	Nao	Primario	Sim	Nao	Sim	Sim	Nao	Nao		Nao		2	2	2	2	1	1	2	3	2	99	20042012	99	170	36.5	120080	88	Nao	Nao	Nao	Nao	1
503	CSPC-092	14-09-2012	M	43	Vive Maritalmente	Cozinheiro	Nao	Primario	Nao	Nao	Nao	Nao	Nao	Nao		Nao		2	1	2	1	1	1	3	1	2	99	25042012	77.3	160	36.2	130090	72	Nao	Nao	Nao	Nao	1
476	CSPC-065	09-04-2012	M	28	Solteiro	Pedreiro	Nao	Primario	Sim	Nao	Nao	Nao	Nao	Nao		Nao		2	1	2	2	1	1	3	3	2	99	16072012	61.6	171	36.6	140080	57	Nao	Nao	Nao	Nao	3
22	HBOG-013	31-05-2012	F	31	Divorciado	Domestica	Nao	Analfabeto	Nao	Nao	Nao	Nao	Nao	Sim	2012	Nao		2	2	2	2	2	2	1	3	2	99	22052012	45	1.58	35.4	105076	78	Nao	Nao	Nao	Nao
430	CSPC-018	22-08-2012	F	32	Solteiro	Domestica		Primario	Nao	Nao	Nao	Sim	Nao	Sim	2000			99	1	1	2	1	1	2	3	2	99	8022012	65	152	36.8	110070	72	Nao	Nao	Nao	Nao	1
495	CSPC-084	09-11-2012	M	37	Vive Maritalmente	Desempregado		Analfabeto	Sim	Nao	Nao	Nao	Nao	Nao		Nao		2	1	2	2	1	1	3	3	2	99	16072012	58.5	178	36.9	120080	89	Nao	Nao	Nao	Nao	3
517	CSPC-106	28-09-2012	F	25	Vive Maritalmente	Domestica	Nao	Primario	Nao	Nao	Nao	Nao	Nao	Nao		Nao		2	2	1	99	2	2	2	1	2	99	29032010	75.5	160	36.7	120080	78	Nao	Nao	Nao	Nao	1
512	CSPC-101	27-09-2012	F	31	Vive Maritalmente	Domestica	Nao	Secundario	Nao	Nao	Nao	Nao	Sim	Sim	2000	Nao		2	2	1	2	2	2	1	1	2	99	99032012	56	167	36.3	100080	78	Nao	Nao	99	99	1
523	CSPC-112	10-05-2012	M	53	Solteiro	Guarda		Analfabeto	Sim	Nao	Nao	Nao	Nao	Nao		Nao		2	1	2	2	1	1	3	3	2	99	11092012	49	165	36.5	120080	80	99				3
510	CSPC-099	26-09-2012	M	43	Vive Maritalmente	Comerciante		Primario
	HBOG-085	2012-07-03	F	23	solteira	Domestica	Nao	Secundario	Nao	Nao	Nao	Sim	Nao	Nao		Nao		2	2	1	2	2		2	3	2	99	12062012	59	168	37.1	115080	74	Nao	Nao	Nao	Nao	3	3.9	2.1	79.1	1.2	22.2	10.1	79	192	22.2	17.2	34.1
[truncated: 3 more columns]
